# Supplementary material for: Systematic evaluation of underlying defects in DNA repair as an approach to case-only assessment of familial prostate cancer
Source: Oncotarget. 2015 Oct 14;6(37):39614–33. doi: 10.18632/oncotarget.5554 (PMC4741850; doi:10.18632/oncotarget.5554)
Supplement: Supplementary file 2 [file oncotarget-06-39614-s002.xls]

## Sheet: Nicolas et al., Supp Table 1
Gene	Gene ID	Official symbol	Description	WoodLab_DNArepairGenes	AR_regulatedDNArepairGenes	AR_HPRD	BRCA1_HPRD	Barbieri.Grasso	Target	Sun2011_ARmetabolism	MalaCard	DISEASES	Spans_Prostate_Cancer	GlycosylationDisorders
ABI1	10006	ABI1	abl-interactor 1 [Source:HGNC Symbol;Acc:11320]										40
ABL1	25	ABL1	c-abl oncogene 1, non-receptor tyrosine kinase [Source:HGNC Symbol;Acc:76]				X		X
ACACA	31	ACACA	acetyl-CoA carboxylase alpha [Source:HGNC Symbol;Acc:84]				X
ACPP	55	ACPP	acid phosphatase, prostate [Source:HGNC Symbol;Acc:125]									4
AES	166	AES	amino-terminal enhancer of split [Source:HGNC Symbol;Acc:307]			X
AGA	175	AGA	aspartylglucosaminidase [Source:HGNC Symbol;Acc:318]										46
AHR	196	AHR	aryl hydrocarbon receptor [Source:HGNC Symbol;Acc:348]			X
AIFM1	9131	AIFM1	apoptosis-inducing factor, mitochondrion-associated, 1 [Source:HGNC Symbol;Acc:8768]		X
AKR1C1	1645	AKR1C1	aldo-keto reductase family 1, member C1 [Source:HGNC Symbol;Acc:384]							X
AKR1C2	1646	AKR1C2	aldo-keto reductase family 1, member C2 [Source:HGNC Symbol;Acc:385]							X
AKR1C3	8644	AKR1C3	aldo-keto reductase family 1, member C3 [Source:HGNC Symbol;Acc:386]							X		61
AKR1C4	1109	AKR1C4	aldo-keto reductase family 1, member C4 [Source:HGNC Symbol;Acc:387]							X
AKT1	207	AKT1	v-akt murine thymoma viral oncogene homolog 1 [Source:HGNC Symbol;Acc:391]			X	X		X			10
AKT2	208	AKT2	v-akt murine thymoma viral oncogene homolog 2 [Source:HGNC Symbol;Acc:392]						X
AKT3	10000	AKT3	v-akt murine thymoma viral oncogene homolog 3 [Source:HGNC Symbol;Acc:393]						X
ALG1	56052	ALG1	ALG1, chitobiosyldiphosphodolichol beta-mannosyltransferase [Source:HGNC Symbol;Acc:18294]											X
ALG11	440138	ALG11	ALG11, alpha-1,2-mannosyltransferase [Source:HGNC Symbol;Acc:32456]											X
ALG12	79087	ALG12	ALG12, alpha-1,6-mannosyltransferase [Source:HGNC Symbol;Acc:19358]											X
ALG13	79868	ALG13	ALG13, UDP-N-acetylglucosaminyltransferase subunit [Source:HGNC Symbol;Acc:30881]											X
ALG14	199857	ALG14	ALG14, UDP-N-acetylglucosaminyltransferase subunit [Source:HGNC Symbol;Acc:28287]											X
ALG2	85365	ALG2	ALG2, alpha-1,3/1,6-mannosyltransferase [Source:HGNC Symbol;Acc:23159]											X
ALG3	10195	ALG3	ALG3, alpha-1,3- mannosyltransferase [Source:HGNC Symbol;Acc:23056]											X
ALG6	29929	ALG6	ALG6, alpha-1,3-glucosyltransferase [Source:HGNC Symbol;Acc:23157]											X
ALG8	79053	ALG8	ALG8, alpha-1,3-glucosyltransferase [Source:HGNC Symbol;Acc:23161]											X
ALG9	79796	ALG9	Alpha-1,2-mannosyltransferase ALG9 [Source:UniProtKB/TrEMBL;Acc:H3BSC6]											X
ALK	238	ALK	anaplastic lymphoma receptor tyrosine kinase [Source:HGNC Symbol;Acc:427]						X
ALKBH1	8846	ALKBH1	alkB, alkylation repair homolog 1 (E. coli) [Source:HGNC Symbol;Acc:17911]		X
ALKBH2	121642	ALKBH2	alkB, alkylation repair homolog 2 (E. coli) [Source:HGNC Symbol;Acc:32487]	X	X
ALKBH3	221120	ALKBH3	alkB, alkylation repair homolog 3 (E. coli) [Source:HGNC Symbol;Acc:30141]	X	X						36
ALOX15B	247	ALOX15B	arachidonate 15-lipoxygenase, type B [Source:HGNC Symbol;Acc:434]									137
ALPL	249	ALPL	alkaline phosphatase, liver/bone/kidney [Source:HGNC Symbol;Acc:438]									28
ALPP	250	ALPP	alkaline phosphatase, placental [Source:HGNC Symbol;Acc:439]									27
ALPPL2	251	ALPPL2	alkaline phosphatase, placental-like 2 [Source:HGNC Symbol;Acc:441]									26
AMACR	23600	AMACR	alpha-methylacyl-CoA racemase [Source:HGNC Symbol;Acc:451]									9
ANKRD11	29123	ANKRD11	ankyrin repeat domain 11 [Source:HGNC Symbol;Acc:21316]									115
ANO7	50636	ANO7	anoctamin 7 [Source:HGNC Symbol;Acc:31677]								23
ANXA5	308	ANXA5	annexin A5 [Source:HGNC Symbol;Acc:543]									106
APC	324	APC	adenomatous polyposis coli [Source:HGNC Symbol;Acc:583]		X			X	X
APEX1	328	APEX1	APEX nuclease (multifunctional DNA repair enzyme) 1 [Source:HGNC Symbol;Acc:587]	X
APEX2	27301	APEX2	APEX nuclease (apurinic/apyrimidinic endonuclease) 2 [Source:HGNC Symbol;Acc:17889]	X
APLF	200558	APLF	aprataxin and PNKP like factor [Source:HGNC Symbol;Acc:28724]	X
APOL2	23780	APOL2	apolipoprotein L, 2 [Source:HGNC Symbol;Acc:619]			X
APPBP2	10513	APPBP2	amyloid beta precursor protein (cytoplasmic tail) binding protein 2 [Source:HGNC Symbol;Acc:622]			X
APTX	54840	APTX	aprataxin [Source:HGNC Symbol;Acc:15984]	X	X
AR	367	AR	androgen receptor [Source:HGNC Symbol;Acc:644]			X	X	X	X		1	2
ARAF	369	ARAF	v-raf murine sarcoma 3611 viral oncogene homolog [Source:HGNC Symbol;Acc:646]						X
ASF1A	25842	ASF1A	anti-silencing function 1A histone chaperone [Source:HGNC Symbol;Acc:20995]		X
ASXL1	171023	ASXL1	additional sex combs like 1 (Drosophila) [Source:HGNC Symbol;Acc:18318]						X
ATF1	466	ATF1	activating transcription factor 1 [Source:HGNC Symbol;Acc:783]				X
ATF2	1386	ATF2	activating transcription factor 2 [Source:HGNC Symbol;Acc:784]			X
ATM	472	ATM	ataxia telangiectasia mutated [Source:HGNC Symbol;Acc:795]	X					X
ATP1A1	476	ATP1A1	ATPase, Na+/K+ transporting, alpha 1 polypeptide [Source:HGNC Symbol;Acc:799]										22
ATP6V0A2	23545	ATP6V0A2	ATPase, H+ transporting, lysosomal V0 subunit a2 [Source:HGNC Symbol;Acc:18481]											X
ATPSK2	9060	PAPSS2	3'-phosphoadenosine 5'-phosphosulfate synthase 2 [Source:HGNC Symbol;Acc:8604]											X
ATR	545	ATR	ataxia telangiectasia and Rad3 related [Source:HGNC Symbol;Acc:882]	X	X		X		X
ATRIP	84126	ATRIP	ATR interacting protein [Source:HGNC Symbol;Acc:33499]	X
ATRX	546	ATRX	alpha thalassemia/mental retardation syndrome X-linked [Source:HGNC Symbol;Acc:886]		X
ATXN3	4287	ATXN3	ataxin 3 [Source:HGNC Symbol;Acc:7106]		X
AURKA	6790	AURKA	aurora kinase A [Source:HGNC Symbol;Acc:11393]				X		X
B3GALNT2	148789	B3GALNT2	beta-1,3-N-acetylgalactosaminyltransferase 2 [Source:HGNC Symbol;Acc:28596]											X
B3GALTL	145173	B3GALTL	beta 1,3-galactosyltransferase-like [Source:HGNC Symbol;Acc:20207]											X
B3GAT3	26229	B3GAT3	beta-1,3-glucuronyltransferase 3 (glucuronosyltransferase I) [Source:HGNC Symbol;Acc:923]											X
B3GNT1	11041	B3GNT1	UDP-GlcNAc:betaGal beta-1,3-N-acetylglucosaminyltransferase 1 [Source:HGNC Symbol;Acc:15685]											X
B4GALNT1	2583	B4GALNT1	beta-1,4-N-acetyl-galactosaminyl transferase 1 [Source:HGNC Symbol;Acc:4117]											X
B4GALT1	2683	B4GALT1	UDP-Gal:betaGlcNAc beta 1,4- galactosyltransferase, polypeptide 1 [Source:HGNC Symbol;Acc:924]											X
B4GALT7	11285	B4GALT7	xylosylprotein beta 1,4-galactosyltransferase, polypeptide 7 [Source:HGNC Symbol;Acc:930]											X
BAG1	573	BAG1	BCL2-associated athanogene [Source:HGNC Symbol;Acc:937]			X
BAP1	8314	BAP1	BRCA1 associated protein-1 (ubiquitin carboxy-terminal hydrolase) [Source:HGNC Symbol;Acc:950]				X		X
BARD1	580	BARD1	BRCA1 associated RING domain 1 [Source:HGNC Symbol;Acc:952]				X
BAX	581	BAX	BCL2-associated X protein [Source:HGNC Symbol;Acc:959]									35
BCL2	596	BCL2	B-cell CLL/lymphoma 2 [Source:HGNC Symbol;Acc:990]						X			114
BCL2L1	598	BCL2L1	BCL2-like 1 [Source:HGNC Symbol;Acc:992]									73
BCR	613	BCR	breakpoint cluster region [Source:HGNC Symbol;Acc:1014]									48
BGLAP	632	BGLAP	bone gamma-carboxyglutamate (gla) protein [Source:HGNC Symbol;Acc:1043]									149
BIRC5	332	BIRC5	baculoviral IAP repeat containing 5 [Source:HGNC Symbol;Acc:593]									56
BLM	641	BLM	Bloom syndrome, RecQ helicase-like [Source:HGNC Symbol;Acc:1058]	X
BRAF	673	BRAF	v-raf murine sarcoma viral oncogene homolog B [Source:HGNC Symbol;Acc:1097]						X
BRAP	8315	BRAP	BRCA1 associated protein [Source:HGNC Symbol;Acc:1099]				X
BRCA1	672	BRCA1	breast cancer 1, early onset [Source:HGNC Symbol;Acc:1100]	X		X	X		X		20	79
BRCA2	675	BRCA2	breast cancer 2, early onset [Source:HGNC Symbol;Acc:1101]	X			X		X		6	74
BRCC3	79184	BRCC3	BRCA1/BRCA2-containing complex, subunit 3 [Source:HGNC Symbol;Acc:24185]		X		X
BRD2	6046	BRD2	bromodomain containing 2 [Source:HGNC Symbol;Acc:1103]						X
BRD3	8019	BRD3	bromodomain containing 3 [Source:HGNC Symbol;Acc:1104]						X
BRD4	23476	BRD4	bromodomain containing 4 [Source:HGNC Symbol;Acc:13575]						X
BRE	9577	BRE	brain and reproductive organ-expressed (TNFRSF1A modulator) [Source:HGNC Symbol;Acc:1106]		X
BRIP1	83990	BRIP1	BRCA1 interacting protein C-terminal helicase 1 [Source:HGNC Symbol;Acc:20473]	X			X
BTBD12	84464	SLX4	SLX4 structure-specific endonuclease subunit [Source:HGNC Symbol;Acc:23845]	X
c14orf49	256646	NUTM1	NUT midline carcinoma, family member 1 [Source:HGNC Symbol;Acc:29919]					X
c15orf55	161176	SYNE3	spectrin repeat containing, nuclear envelope family member 3 [Source:HGNC Symbol;Acc:19861]						X
CALM1	801	CALM1	calmodulin 1 (phosphorylase kinase, delta) [Source:HGNC Symbol;Acc:1442]			X
CALR	811	CALR	calreticulin [Source:HGNC Symbol;Acc:1455]			X
CAMK2B	816	CAMK2B	calcium/calmodulin-dependent protein kinase II beta [Source:HGNC Symbol;Acc:1461]										23
CAMK2G	818	CAMK2G	calcium/calmodulin-dependent protein kinase II gamma [Source:HGNC Symbol;Acc:1463]										18
CAPZA1	829	CAPZA1	capping protein (actin filament) muscle Z-line, alpha 1 [Source:HGNC Symbol;Acc:1488]										21
CASP1	834	CASP1	caspase 1, apoptosis-related cysteine peptidase [Source:HGNC Symbol;Acc:1499]			X
CASP3	836	CASP3	caspase 3, apoptosis-related cysteine peptidase [Source:HGNC Symbol;Acc:1504]			X	X					30
CASP7	840	CASP7	caspase 7, apoptosis-related cysteine peptidase [Source:HGNC Symbol;Acc:1508]			X
CASP8	841	CASP8	caspase 8, apoptosis-related cysteine peptidase [Source:HGNC Symbol;Acc:1509]			X						86
CASP9	842	CASP9	caspase 9, apoptosis-related cysteine peptidase [Source:HGNC Symbol;Acc:1511]									92
CAV1	857	CAV1	caveolin 1, caveolae protein, 22kDa [Source:HGNC Symbol;Acc:1527]			X						95
CBLB	868	CBLB	Cbl proto-oncogene B, E3 ubiquitin protein ligase [Source:HGNC Symbol;Acc:1542]										26
CCNA1	8900	CCNA1	cyclin A1 [Source:HGNC Symbol;Acc:1577]				X
CCNA2	890	CCNA2	cyclin A2 [Source:HGNC Symbol;Acc:1578]				X
CCNB1	891	CCNB1	cyclin B1 [Source:HGNC Symbol;Acc:1579]				X					117
CCND1	595	CCND1	cyclin D1 [Source:HGNC Symbol;Acc:1582]			X	X		X			41
CCND2	894	CCND2	cyclin D2 [Source:HGNC Symbol;Acc:1583]						X
CCND3	896	CCND3	cyclin D3 [Source:HGNC Symbol;Acc:1585]						X
CCNE1	898	CCNE1	cyclin E1 [Source:HGNC Symbol;Acc:1589]			X			X
CCNH	902	CCNH	cyclin H [Source:HGNC Symbol;Acc:1594]	X	X	X
CD44	960	CD44	CD44 molecule (Indian blood group) [Source:HGNC Symbol;Acc:1681]									59
CD6	923	CD6	CD6 molecule [Source:HGNC Symbol;Acc:1691]									38
CD82	3732	CD82	CD82 molecule [Source:HGNC Symbol;Acc:6210]								16	97
CDC25A	993	CDC25A	cell division cycle 25A [Source:HGNC Symbol;Acc:1725]			X
CDC25B	994	CDC25B	cell division cycle 25B [Source:HGNC Symbol;Acc:1726]			X
CDC37	11140	CDC37	cell division cycle 37 [Source:HGNC Symbol;Acc:1735]			X
CDH1	999	CDH1	cadherin 1, type 1, E-cadherin (epithelial) [Source:HGNC Symbol;Acc:1748]						X		5	24
CDH2	1000	CDH2	cadherin 2, type 1, N-cadherin (neuronal) [Source:HGNC Symbol;Acc:1759]									105
CDK1	1001	CDH3	cadherin 3, type 1, P-cadherin (placental) [Source:HGNC Symbol;Acc:1762]			X	X
CDK12	983	CDK1	cyclin-dependent kinase 1 [Source:HGNC Symbol;Acc:1722]					X
CDK2	1017	CDK2	cyclin-dependent kinase 2 [Source:HGNC Symbol;Acc:1771]				X					111
CDK4	1019	CDK4	cyclin-dependent kinase 4 [Source:HGNC Symbol;Acc:1773]				X		X			116
CDK6	1021	CDK6	cyclin-dependent kinase 6 [Source:HGNC Symbol;Acc:1777]			X			X
CDK7	1022	CDK7	cyclin-dependent kinase 7 [Source:HGNC Symbol;Acc:1778]	X	X	X	X
CDK9	1025	CDK9	cyclin-dependent kinase 9 [Source:HGNC Symbol;Acc:1780]			X							8
CDKN1A	51755	CDK12	cyclin-dependent kinase 12 [Source:HGNC Symbol;Acc:24224]						X			37
CDKN1B	1026	CDKN1A	cyclin-dependent kinase inhibitor 1A (p21, Cip1) [Source:HGNC Symbol;Acc:1784]					X	X			98
CDKN2A	1027	CDKN1B	cyclin-dependent kinase inhibitor 1B (p27, Kip1) [Source:HGNC Symbol;Acc:1785]						X			150
CDKN2B	1029	CDKN2A	cyclin-dependent kinase inhibitor 2A [Source:HGNC Symbol;Acc:1787]						X
CDS1	1030	CDKN2B	cyclin-dependent kinase inhibitor 2B (p15, inhibits CDK4) [Source:HGNC Symbol;Acc:1788]								8
CEBPA	1050	CEBPA	CCAAT/enhancer binding protein (C/EBP), alpha [Source:HGNC Symbol;Acc:1833]						X
CEBPG	1054	CEBPG	CCAAT/enhancer binding protein (C/EBP), gamma [Source:HGNC Symbol;Acc:1837]		X
CETN2	1069	CETN2	centrin, EF-hand protein, 2 [Source:HGNC Symbol;Acc:1867]	X
CETN3	1070	CETN3	centrin, EF-hand protein, 3 [Source:HGNC Symbol;Acc:1868]		X
CHAF1A	10036	CHAF1A	chromatin assembly factor 1, subunit A (p150) [Source:HGNC Symbol;Acc:1910]	X
CHEK1	1111	CHEK1	checkpoint kinase 1 [Source:HGNC Symbol;Acc:1925]	X	X
CHEK2	11200	CHEK2	checkpoint kinase 2 [Source:HGNC Symbol;Acc:16627]	X			X				2		2
CHGA	1113	CHGA	chromogranin A (parathyroid secretory protein 1) [Source:HGNC Symbol;Acc:1929]									22
CHST14	113189	CHST14	carbohydrate (N-acetylgalactosamine 4-0) sulfotransferase 14 [Source:HGNC Symbol;Acc:24464]											X
CHST3	9469	CHST3	carbohydrate (chondroitin 6) sulfotransferase 3 [Source:HGNC Symbol;Acc:1971]											X
CHST6	4166	CHST6	carbohydrate (N-acetylglucosamine 6-O) sulfotransferase 6 [Source:HGNC Symbol;Acc:6938]											X
CHST8	64377	CHST8	carbohydrate (N-acetylgalactosamine 4-0) sulfotransferase 8 [Source:HGNC Symbol;Acc:15993]											X
CHTF8	54921	CHTF8	CTF8, chromosome transmission fidelity factor 8 homolog (S. cerevisiae) [Source:HGNC Symbol;Acc:24353]								44
CIB1	10519	CIB1	calcium and integrin binding 1 (calmyrin) [Source:HGNC Symbol;Acc:16920]		X
CLK2	1196	CLK2	CDC-like kinase 2 [Source:HGNC Symbol;Acc:2069]	X
CLSPN	63967	CLSPN	claspin [Source:HGNC Symbol;Acc:19715]				X
COG1	9382	COG1	component of oligomeric golgi complex 1 [Source:HGNC Symbol;Acc:6545]											X
COG4	25839	COG4	component of oligomeric golgi complex 4 [Source:HGNC Symbol;Acc:18620]											X
COG5	10466	COG5	component of oligomeric golgi complex 5 [Source:HGNC Symbol;Acc:14857]											X
COG6	57511	COG6	component of oligomeric golgi complex 6 [Source:HGNC Symbol;Acc:18621]											X
COG7	91949	COG7	component of oligomeric golgi complex 7 [Source:HGNC Symbol;Acc:18622]											X
COG8	84342	COG8	component of oligomeric golgi complex 8 [Source:HGNC Symbol;Acc:18623]											X
COL5A1	1289	COL5A1	collagen, type V, alpha 1 [Source:HGNC Symbol;Acc:2209]										12
COMT	1312	COMT	catechol-O-methyltransferase [Source:HGNC Symbol;Acc:2228]							X
CORIN	10699	CORIN	corin, serine peptidase [Source:HGNC Symbol;Acc:19012]									94
COSMC	29071	C1GALT1C1	C1GALT1-specific chaperone 1 [Source:HGNC Symbol;Acc:24338]											X
COX5B	1329	COX5B	cytochrome c oxidase subunit Vb [Source:HGNC Symbol;Acc:2269]			X
CREBBP	1387	CREBBP	CREB binding protein [Source:HGNC Symbol;Acc:2348]			X	X		X
CRISP3	10321	CRISP3	cysteine-rich secretory protein 3 [Source:HGNC Symbol;Acc:16904]									135
CRKL	1399	CRKL	v-crk avian sarcoma virus CT10 oncogene homolog-like [Source:HGNC Symbol;Acc:2363]						X
CRY1	1407	CRY1	cryptochrome 1 (photolyase-like) [Source:HGNC Symbol;Acc:2384]		X
CSAD	51380	CSAD	cysteine sulfinic acid decarboxylase [Source:HGNC Symbol;Acc:18966]									62
CSNK1G2	1455	CSNK1G2	casein kinase 1, gamma 2 [Source:HGNC Symbol;Acc:2455]										5
CSNK2A1	1457	CSNK2A1	casein kinase 2, alpha 1 polypeptide [Source:HGNC Symbol;Acc:2457]				X
CSNK2B	1460	CSNK2B	casein kinase 2, beta polypeptide [Source:HGNC Symbol;Acc:2460]				X
CSTF1	1477	CSTF1	cleavage stimulation factor, 3' pre-RNA, subunit 1, 50kDa [Source:HGNC Symbol;Acc:2483]				X
CTBP1	1487	CTBP1	C-terminal binding protein 1 [Source:HGNC Symbol;Acc:2494]				X
CTDSP2	10106	CTDSP2	CTD (carboxy-terminal domain, RNA polymerase II, polypeptide A) small phosphatase 2 [Source:HGNC Symbol;Acc:17077]			X
CTNNB1	1499	CTNNB1	catenin (cadherin-associated protein), beta 1, 88kDa [Source:HGNC Symbol;Acc:2514]			X			X
CUL4B	8450	CUL4B	cullin 4B [Source:HGNC Symbol;Acc:2555]			X
CYP11A1	1583	CYP11A1	cytochrome P450, family 11, subfamily A, polypeptide 1 [Source:HGNC Symbol;Acc:2590]							X
CYP17A1	1586	CYP17A1	cytochrome P450, family 17, subfamily A, polypeptide 1 [Source:HGNC Symbol;Acc:2593]							X		72
CYP19A1	1588	CYP19A1	cytochrome P450, family 19, subfamily A, polypeptide 1 [Source:HGNC Symbol;Acc:2594]							X
CYP1A1	1543	CYP1A1	cytochrome P450, family 1, subfamily A, polypeptide 1 [Source:HGNC Symbol;Acc:2595]							X
CYP1B1	1545	CYP1B1	cytochrome P450, family 1, subfamily B, polypeptide 1 [Source:HGNC Symbol;Acc:2597]							X
CYP3A4	1576	CYP3A4	cytochrome P450, family 3, subfamily A, polypeptide 4 [Source:HGNC Symbol;Acc:2637]							X
CYP3A43	64816	CYP3A43	cytochrome P450, family 3, subfamily A, polypeptide 43 [Source:HGNC Symbol;Acc:17450]									143
DAB2	1601	DAB2	Dab, mitogen-responsive phosphoprotein, homolog 2 (Drosophila) [Source:HGNC Symbol;Acc:2662]										20
DAB2IP	153090	DAB2IP	DAB2 interacting protein [Source:HGNC Symbol;Acc:17294]									118
DAP3	7818	DAP3	death associated protein 3 [Source:HGNC Symbol;Acc:2673]			X
DAXX	1616	DAXX	death-domain associated protein [Source:HGNC Symbol;Acc:2681]			X
DCAF6	55827	DCAF6	DDB1 and CUL4 associated factor 6 [Source:HGNC Symbol;Acc:30002]			X						31
DCLRE1A	9937	DCLRE1A	DNA cross-link repair 1A [Source:HGNC Symbol;Acc:17660]	X	X
DCLRE1B	64858	DCLRE1B	DNA cross-link repair 1B [Source:HGNC Symbol;Acc:17641]	X
DCLRE1C	64421	DCLRE1C	DNA cross-link repair 1C [Source:HGNC Symbol;Acc:17642]	X	X		X
DDB1	1642	DDB1	damage-specific DNA binding protein 1, 127kDa [Source:HGNC Symbol;Acc:2717]	X	X
DDB2	1643	DDB2	damage-specific DNA binding protein 2, 48kDa [Source:HGNC Symbol;Acc:2718]	X
DDC	1644	DDC	dopa decarboxylase (aromatic L-amino acid decarboxylase) [Source:HGNC Symbol;Acc:2719]			X
DDOST	1650	DDOST	dolichyl-diphosphooligosaccharide--protein glycosyltransferase subunit (non-catalytic) [Source:HGNC Symbol;Acc:2728]											X
DDR2	4921	DDR2	discoidin domain receptor tyrosine kinase 2 [Source:HGNC Symbol;Acc:2731]						X
DHDDS	79947	DHDDS	dehydrodolichyl diphosphate synthase [Source:HGNC Symbol;Acc:20603]											X
DHX9	1660	DHX9	DEAH (Asp-Glu-Ala-His) box helicase 9 [Source:HGNC Symbol;Acc:2750]				X
DIABLO	56616	DIABLO	diablo, IAP-binding mitochondrial protein [Source:HGNC Symbol;Acc:21528]										39
DMC1	11144	DMC1	DNA meiotic recombinase 1 [Source:HGNC Symbol;Acc:2927]	X
DNMT3A	1788	DNMT3A	DNA (cytosine-5-)-methyltransferase 3 alpha [Source:HGNC Symbol;Acc:2978]						X
DOLK	22845	DOLK	dolichol kinase [Source:HGNC Symbol;Acc:23406]											X
DPAGT1	1798	DPAGT1	dolichyl-phosphate (UDP-N-acetylglucosamine) N-acetylglucosaminephosphotransferase 1 (GlcNAc-1-P transferase) [Source:HGNC Symbol;Acc:2995]											X
DPM1	8813	DPM1	dolichyl-phosphate mannosyltransferase polypeptide 1, catalytic subunit [Source:HGNC Symbol;Acc:3005]											X
DPM2	8818	DPM2	dolichyl-phosphate mannosyltransferase polypeptide 2, regulatory subunit [Source:HGNC Symbol;Acc:3006]											X
DPM3	54344	DPM3	dolichyl-phosphate mannosyltransferase polypeptide 3 [Source:HGNC Symbol;Acc:3007]											X
DSE	29940	DSE	dermatan sulfate epimerase [Source:HGNC Symbol;Acc:21144]											X
DUT	1854	DUT	deoxyuridine triphosphatase [Source:HGNC Symbol;Acc:3078]	X
E2F1	1869	E2F1	E2F transcription factor 1 [Source:HGNC Symbol;Acc:3113]				X
E2F4	1874	E2F4	E2F transcription factor 4, p107/p130-binding [Source:HGNC Symbol;Acc:3118]				X
EDNRA	1909	EDNRA	endothelin receptor type A [Source:HGNC Symbol;Acc:3179]									139
EEF1E1	9521	EEF1E1	eukaryotic translation elongation factor 1 epsilon 1 [Source:HGNC Symbol;Acc:3212]		X
EFCAB6	64800	EFCAB6	EF-hand calcium binding domain 6 [Source:HGNC Symbol;Acc:24204]			X
EGFR	1956	EGFR	epidermal growth factor receptor [Source:HGNC Symbol;Acc:3236]			X			X			44
EGR1	1958	EGR1	early growth response 1 [Source:HGNC Symbol;Acc:3238]									148
EHBP1	23301	EHBP1	EH domain binding protein 1 [Source:HGNC Symbol;Acc:29144]								12
EHMT1	79813	EHMT1	euchromatic histone-lysine N-methyltransferase 1 [Source:HGNC Symbol;Acc:24650]										16
ELAC2	60528	ELAC2	elaC ribonuclease Z 2 [Source:HGNC Symbol;Acc:14198]								9	18
ELAVL1	1994	ELAVL1	ELAV like RNA binding protein 1 [Source:HGNC Symbol;Acc:3312]										41
ELK1	2002	ELK1	ELK1, member of ETS oncogene family [Source:HGNC Symbol;Acc:3321]				X
ELK4	2005	ELK4	ELK4, ETS-domain protein (SRF accessory protein 1) [Source:HGNC Symbol;Acc:3326]									142
EME1	146956	EME1	essential meiotic structure-specific endonuclease 1 [Source:HGNC Symbol;Acc:24965]	X
EME2	197342	EME2	essential meiotic structure-specific endonuclease subunit 2 [Source:HGNC Symbol;Acc:27289]	X
ENDOV	284131	ENDOV	endonuclease V [Source:HGNC Symbol;Acc:26640]	X
EOGT	285203	EOGT	EGF domain-specific O-linked N-acetylglucosamine (GlcNAc) transferase [Source:HGNC Symbol;Acc:28526]											X
EP300	2033	EP300	E1A binding protein p300 [Source:HGNC Symbol;Acc:3373]			X	X
EPHA3	2042	EPHA3	EPH receptor A3 [Source:HGNC Symbol;Acc:3387]						X
EPHP2	2048	EPHB2	EPH receptor B2 [Source:HGNC Symbol;Acc:3393]								13
EPHB4	2050	EPHB4	EPH receptor B4 [Source:HGNC Symbol;Acc:3395]										47
ERBB2	2064	ERBB2	v-erb-b2 avian erythroblastic leukemia viral oncogene homolog 2 [Source:HGNC Symbol;Acc:3430]						X			34
ERBB3	2065	ERBB3	v-erb-b2 avian erythroblastic leukemia viral oncogene homolog 3 [Source:HGNC Symbol;Acc:3431]						X			136
ERBB4	2066	ERBB4	v-erb-b2 avian erythroblastic leukemia viral oncogene homolog 4 [Source:HGNC Symbol;Acc:3432]						X
ERCC1	2067	ERCC1	excision repair cross-complementing rodent repair deficiency, complementation group 1 (includes overlapping antisense sequence) [Source:HGNC Symbol;Acc:3433]	X	X
ERCC2	2068	ERCC2	excision repair cross-complementing rodent repair deficiency, complementation group 2 [Source:HGNC Symbol;Acc:3434]	X	X
ERCC3	2071	ERCC3	excision repair cross-complementing rodent repair deficiency, complementation group 3 [Source:HGNC Symbol;Acc:3435]	X	X
ERCC4	2072	ERCC4	excision repair cross-complementing rodent repair deficiency, complementation group 4 [Source:HGNC Symbol;Acc:3436]	X
ERCC5	2073	ERCC5	excision repair cross-complementing rodent repair deficiency, complementation group 5 [Source:HGNC Symbol;Acc:3437]	X	X
ERCC6	2074	ERCC6	excision repair cross-complementing rodent repair deficiency, complementation group 6 [Source:HGNC Symbol;Acc:3438]	X	X
ERCC8	1161	ERCC8	excision repair cross-complementing rodent repair deficiency, complementation group 8 [Source:HGNC Symbol;Acc:3439]	X	X
ERG	2078	ERG	v-ets avian erythroblastosis virus E26 oncogene homolog [Source:HGNC Symbol;Acc:3446]						X		39
ERRFI1	54206	ERRFI1	ERBB receptor feedback inhibitor 1 [Source:HGNC Symbol;Acc:18185]						X
ESR1	2099	ESR1	estrogen receptor 1 [Source:HGNC Symbol;Acc:3467]			X	X		X			36
ESR2	2100	ESR2	estrogen receptor 2 (ER beta) [Source:HGNC Symbol;Acc:3468]									50
ETV1	2115	ETV1	ets variant 1 [Source:HGNC Symbol;Acc:3490]						X		49	25
ETV4	2118	ETV4	ets variant 4 [Source:HGNC Symbol;Acc:3493]						X			87
ETV5	2119	ETV5	ets variant 5 [Source:HGNC Symbol;Acc:3494]			X			X
ETV6	2120	ETV6	ets variant 6 [Source:HGNC Symbol;Acc:3495]						X
EWSR1	2130	EWSR1	EWS RNA-binding protein 1 [Source:HGNC Symbol;Acc:3508]						X
EXO1	9156	EXO1	exonuclease 1 [Source:HGNC Symbol;Acc:3511]	X
EXT1	2131	EXT1	exostosin glycosyltransferase 1 [Source:HGNC Symbol;Acc:3512]											X
EXT2	2132	EXT2	exostosin glycosyltransferase 2 [Source:HGNC Symbol;Acc:3513]											X
EZH2	2146	EZH2	enhancer of zeste homolog 2 (Drosophila) [Source:HGNC Symbol;Acc:3527]						X			42
FAAP20	199990	C1ORF86	chromosome 1 open reading frame 86 [Source:HGNC Symbol;Acc:26428]	X
FAAP24	91442	C19ORF40	chromosome 19 open reading frame 40 [Source:HGNC Symbol;Acc:28467]	X
FAM175A	84142	FAM175A	family with sequence similarity 175, member A [Source:HGNC Symbol;Acc:25829]				X
FAN1	22909	FAN1	FANCD2/FANCI-associated nuclease 1 [Source:HGNC Symbol;Acc:29170]	X
FANCA	2175	FANCA	Fanconi anemia, complementation group A [Source:HGNC Symbol;Acc:3582]	X			X
FANCB	2187	FANCB	Fanconi anemia, complementation group B [Source:HGNC Symbol;Acc:3583]	X
FANCC	2176	FANCC	Fanconi anemia, complementation group C [Source:HGNC Symbol;Acc:3584]	X	X
FANCD2	2177	FANCD2	Fanconi anemia, complementation group D2 [Source:HGNC Symbol;Acc:3585]	X			X
FANCE	2178	FANCE	Fanconi anemia, complementation group E [Source:HGNC Symbol;Acc:3586]	X
FANCF	2188	FANCF	Fanconi anemia, complementation group F [Source:HGNC Symbol;Acc:3587]	X
FANCG	2189	FANCG	Fanconi anemia, complementation group G [Source:HGNC Symbol;Acc:3588]	X
FANCI	55215	FANCI	Fanconi anemia, complementation group I [Source:HGNC Symbol;Acc:25568]	X	X
FANCL	55120	FANCL	Fanconi anemia, complementation group L [Source:HGNC Symbol;Acc:20748]	X	X
FANCM	57697	FANCM	Fanconi anemia, complementation group M [Source:HGNC Symbol;Acc:23168]	X	X
FASN	2194	FASN	fatty acid synthase [Source:HGNC Symbol;Acc:3594]									81
FBXW7	55294	FBXW7	F-box and WD repeat domain containing 7, E3 ubiquitin protein ligase [Source:HGNC Symbol;Acc:16712]						X
FEN1	2237	FEN1	flap structure-specific endonuclease 1 [Source:HGNC Symbol;Acc:3650]	X
FGF2	2247	FGF2	fibroblast growth factor 2 (basic) [Source:HGNC Symbol;Acc:3676]									112
FGF5	2250	FGF5	fibroblast growth factor 5 [Source:HGNC Symbol;Acc:3683]										45
FGF8	2253	FGF8	fibroblast growth factor 8 (androgen-induced) [Source:HGNC Symbol;Acc:3686]									147
FGFR1	2260	FGFR1	fibroblast growth factor receptor 1 [Source:HGNC Symbol;Acc:3688]						X
FGFR2	2263	FGFR2	fibroblast growth factor receptor 2 [Source:HGNC Symbol;Acc:3689]						X
FGFR3	2261	FGFR3	fibroblast growth factor receptor 3 [Source:HGNC Symbol;Acc:3690]						X
FHL2	2274	FHL2	four and a half LIM domains 2 [Source:HGNC Symbol;Acc:3703]			X	X
FKRP	79147	FKRP	fukutin related protein [Source:HGNC Symbol;Acc:17997]											X
FKTN	2218	FKTN	fukutin [Source:HGNC Symbol;Acc:3622]											X
FLCN	201163	FLCN	folliculin [Source:HGNC Symbol;Acc:27310]						X
FLNA	2316	FLNA	filamin A, alpha [Source:HGNC Symbol;Acc:3754]			X
FLT3	2322	FLT3	fms-related tyrosine kinase 3 [Source:HGNC Symbol;Acc:3765]						X
FLT4	2324	FLT4	fms-related tyrosine kinase 4 [Source:HGNC Symbol;Acc:3767]										11
FOLH1	2346	FOLH1	folate hydrolase (prostate-specific membrane antigen) 1 [Source:HGNC Symbol;Acc:3788]									3
FOXA1	3169	FOXA1	forkhead box A1 [Source:HGNC Symbol;Acc:5021]			X		X				83
FOXO1	2308	FOXO1	forkhead box O1 [Source:HGNC Symbol;Acc:3819]			X
FUCT1	55343	SLC35C1	solute carrier family 35 (GDP-fucose transporter), member C1 [Source:HGNC Symbol;Acc:20197]											X
G3BP1	10146	G3BP1	GTPase activating protein (SH3 domain) binding protein 1 [Source:HGNC Symbol;Acc:30292]										42
G6PC3	92579	G6PC3	glucose 6 phosphatase, catalytic, 3 [Source:HGNC Symbol;Acc:24861]											X
G6PT1	2542	SLC37A4	solute carrier family 37 (glucose-6-phosphate transporter), member 4 [Source:HGNC Symbol;Acc:4061]											X
GAB1	2549	GAB1	GRB2-associated binding protein 1 [Source:HGNC Symbol;Acc:4066]										10
GADD45G	10912	GADD45G	growth arrest and DNA-damage-inducible, gamma [Source:HGNC Symbol;Acc:4097]		X
GAK	2580	GAK	cyclin G associated kinase [Source:HGNC Symbol;Acc:4113]			X
GALNT3	2591	GALNT3	UDP-N-acetyl-alpha-D-galactosamine:polypeptide N-acetylgalactosaminyltransferase 3 (GalNAc-T3) [Source:HGNC Symbol;Acc:4125]											X
GAPDH	2597	GAPDH	glyceraldehyde-3-phosphate dehydrogenase [Source:HGNC Symbol;Acc:4141]			X
GDF15	9518	GDF15	growth differentiation factor 15 [Source:HGNC Symbol;Acc:30142]									103
GEN1	348654	GEN1	GEN1 Holliday junction 5' flap endonuclease [Source:HGNC Symbol;Acc:26881]	X
GFAT1	2673	GFPT1	glutamine--fructose-6-phosphate transaminase 1 [Source:HGNC Symbol;Acc:4241]											X
GFI1B	8328	GFI1B	growth factor independent 1B transcription repressor [Source:HGNC Symbol;Acc:4238]				X
GGN	199720	GGN	gametogenetin [Source:HGNC Symbol;Acc:18869]									104
GIYD1	548593	SLX1A	SLX1 structure-specific endonuclease subunit homolog A (S. cerevisiae) [Source:HGNC Symbol;Acc:20922]	X
GIYD2	79008	SLX1B	SLX1 structure-specific endonuclease subunit homolog B (S. cerevisiae) [Source:HGNC Symbol;Acc:28748]	X
GLIPR1	11010	GLIPR1	GLI pathogenesis-related 1 [Source:HGNC Symbol;Acc:17001]									125
GMAP210	9321	TRIP11	thyroid hormone receptor interactor 11 [Source:HGNC Symbol;Acc:12305]											X
GMPPA	29926	GMPPA	GDP-mannose pyrophosphorylase A [Source:HGNC Symbol;Acc:22923]											X
GMPPB	29925	GMPPB	GDP-mannose pyrophosphorylase B [Source:HGNC Symbol;Acc:22932]											X
GNA11	2767	GNA11	guanine nucleotide binding protein (G protein), alpha 11 (Gq class) [Source:HGNC Symbol;Acc:4379]						X				32
GNAI3	2773	GNAI3	guanine nucleotide binding protein (G protein), alpha inhibiting activity polypeptide 3 [Source:HGNC Symbol;Acc:4387]										33
GNAQ	2776	GNAQ	guanine nucleotide binding protein (G protein), q polypeptide [Source:HGNC Symbol;Acc:4390]						X
GNAS	2778	GNAS	GNAS complex locus [Source:HGNC Symbol;Acc:4392]						X
GNB2L1	10399	GNB2L1	guanine nucleotide binding protein (G protein), beta polypeptide 2-like 1 [Source:HGNC Symbol;Acc:4399]			X
GNPTA	79158	GNPTAB	N-acetylglucosamine-1-phosphate transferase, alpha and beta subunits [Source:HGNC Symbol;Acc:29670]											X
GNRH1	2796	GNRH1	gonadotropin-releasing hormone 1 (luteinizing-releasing hormone) [Source:HGNC Symbol;Acc:4419]									6
GRIP1	23426	GRIP1	glutamate receptor interacting protein 1 [Source:HGNC Symbol;Acc:18708]			X
GRP	2922	GRP	gastrin-releasing peptide [Source:HGNC Symbol;Acc:4605]									23
GRPR	2925	GRPR	gastrin-releasing peptide receptor [Source:HGNC Symbol;Acc:4609]									52
GSK3B	2932	GSK3B	glycogen synthase kinase 3 beta [Source:HGNC Symbol;Acc:4617]			X
GSN	2934	GSN	gelsolin [Source:HGNC Symbol;Acc:4620]			X
GSTA1	2938	GSTA1	glutathione S-transferase alpha 1 [Source:HGNC Symbol;Acc:4626]									64
GSTA2	2939	GSTA2	glutathione S-transferase alpha 2 [Source:HGNC Symbol;Acc:4627]									67
GSTA3	2940	GSTA3	glutathione S-transferase alpha 3 [Source:HGNC Symbol;Acc:4628]									68
GSTA4	2941	GSTA4	glutathione S-transferase alpha 4 [Source:HGNC Symbol;Acc:4629]									70
GSTM1	2944	GSTM1	glutathione S-transferase mu 1 [Source:HGNC Symbol;Acc:4632]									127
GSTP1	2950	GSTP1	glutathione S-transferase pi 1 [Source:HGNC Symbol;Acc:4638]									15
GSTT1	2952	GSTT1	glutathione S-transferase theta 1 [Source:HGNC Symbol;Acc:4641]									141
GTDC2	84892	POMGNT2	protein O-linked mannose N-acetylglucosaminyltransferase 2 (beta 1,4-) [Source:HGNC Symbol;Acc:25902]											X
GTF2F1	2962	GTF2F1	general transcription factor IIF, polypeptide 1, 74kDa [Source:HGNC Symbol;Acc:4652]			X
GTF2F2	2963	GTF2F2	general transcription factor IIF, polypeptide 2, 30kDa [Source:HGNC Symbol;Acc:4653]			X
GTF2H1	2965	GTF2H1	general transcription factor IIH, polypeptide 1, 62kDa [Source:HGNC Symbol;Acc:4655]	X	X	X
GTF2H2	2966	GTF2H2	general transcription factor IIH, polypeptide 2, 44kDa [Source:HGNC Symbol;Acc:4656]	X	X
GTF2H3	2967	GTF2H3	general transcription factor IIH, polypeptide 3, 34kDa [Source:HGNC Symbol;Acc:4657]	X	X
GTF2H4	2968	GTF2H4	general transcription factor IIH, polypeptide 4, 52kDa [Source:HGNC Symbol;Acc:4658]	X
GTF2H5	404672	GTF2H5	general transcription factor IIH, polypeptide 5 [Source:HGNC Symbol;Acc:21157]	X	X
H2AFX	3014	H2AFX	H2A histone family, member X [Source:HGNC Symbol;Acc:4739]	X			X
H3F3A	3020	H3F3A	H3 histone, family 3B (H3.3B) [Source:HGNC Symbol;Acc:4765]									129
H3F3B	3021	H3F3B	H3 histone, family 3B (H3.3B) [Source:HGNC Symbol;Acc:4765]									130
HDAC1	3065	HDAC1	histone deacetylase 1 [Source:HGNC Symbol;Acc:4852]			X	X
HDAC2	3066	HDAC2	histone deacetylase 2 [Source:HGNC Symbol;Acc:4853]				X
HDAC9	9734	HDAC9	histone deacetylase 9 [Source:HGNC Symbol;Acc:14065]									108
HELQ	113510	HELQ	helicase, POLQ-like [Source:HGNC Symbol;Acc:18536]	X
HIF1A	3091	HIF1A	hypoxia inducible factor 1, alpha subunit (basic helix-loop-helix transcription factor) [Source:HGNC Symbol;Acc:4910]			X						82
HIPK3	10114	HIPK3	homeodomain interacting protein kinase 3 [Source:HGNC Symbol;Acc:4915]			X
HLTF	6596	HLTF	helicase-like transcription factor [Source:HGNC Symbol;Acc:11099]	X
HMGB1	3146	HMGB1	high mobility group box 1 [Source:HGNC Symbol;Acc:4983]			X
HMGB2	3148	HMGB2	high mobility group box 2 [Source:HGNC Symbol;Acc:5000]		X
HNF1B	6928	HNF1B	HNF1 homeobox B [Source:HGNC Symbol;Acc:11630]								19
HNRPH3	3189	HNRNPH3	heterogeneous nuclear ribonucleoprotein H3 (2H9) [Source:HGNC Symbol;Acc:5043]										30
HNRPL	3191	HNRNPL	heterogeneous nuclear ribonucleoprotein L [Source:HGNC Symbol;Acc:5045]										50
HOXB13	10481	HOXB13	homeobox B13 [Source:HGNC Symbol;Acc:5112]								21	57
HPN	3249	HPN	hepsin [Source:HGNC Symbol;Acc:5155]								50	32
HRAS	3265	HRAS	Harvey rat sarcoma viral oncogene homolog [Source:HGNC Symbol;Acc:5173]						X
HSD17B1	3292	HSD17B1	hydroxysteroid (17-beta) dehydrogenase 1 [Source:HGNC Symbol;Acc:5210]							X
HSD17B10	3028	HSD17B10	hydroxysteroid (17-beta) dehydrogenase 10 [Source:HGNC Symbol;Acc:4800]										43
HSD17B12	51144	HSD17B12	hydroxysteroid (17-beta) dehydrogenase 12 [Source:HGNC Symbol;Acc:18646]							X
HSD17B2	3294	HSD17B2	hydroxysteroid (17-beta) dehydrogenase 2 [Source:HGNC Symbol;Acc:5211]							X
HSD17B3	3293	HSD17B3	hydroxysteroid (17-beta) dehydrogenase 3 [Source:HGNC Symbol;Acc:5212]							X		133
HSD17B4	3295	HSD17B4	hydroxysteroid (17-beta) dehydrogenase 4 [Source:HGNC Symbol;Acc:5213]							X			15
HSD17B7	51478	HSD17B7	hydroxysteroid (17-beta) dehydrogenase 7 [Source:HGNC Symbol;Acc:5215]							X
HSD3B1	3283	HSD3B1	hydroxy-delta-5-steroid dehydrogenase, 3 beta- and steroid delta-isomerase 1 [Source:HGNC Symbol;Acc:5217]							X
HSD3B2	3284	HSD3B2	hydroxy-delta-5-steroid dehydrogenase, 3 beta- and steroid delta-isomerase 2 [Source:HGNC Symbol;Acc:5218]							X
HSP90AA1	3320	HSP90AA1	heat shock protein 90kDa alpha (cytosolic), class A member 1 [Source:HGNC Symbol;Acc:5253]			X						131
HUS1	3364	HUS1	HUS1 checkpoint homolog (S. pombe) [Source:HGNC Symbol;Acc:5309]	X	X
IARS	3376	IARS	isoleucyl-tRNA synthetase [Source:HGNC Symbol;Acc:5330]			X
ID1	3397	ID1	inhibitor of DNA binding 1, dominant negative helix-loop-helix protein [Source:HGNC Symbol;Acc:5360]									85
IDE	3416	IDE	insulin-degrading enzyme [Source:HGNC Symbol;Acc:5381]			X
IDH1	3417	IDH1	isocitrate dehydrogenase 1 (NADP+), soluble [Source:HGNC Symbol;Acc:5382]						X
IDH2	3418	IDH2	isocitrate dehydrogenase 2 (NADP+), mitochondrial [Source:HGNC Symbol;Acc:5383]						X
IFI16	3428	IFI16	interferon, gamma-inducible protein 16 [Source:HGNC Symbol;Acc:5395]			X	X
IGF1	3479	IGF1	insulin-like growth factor 1 (somatomedin C) [Source:HGNC Symbol;Acc:5464]									17
IGF1R	3480	IGF1R	insulin-like growth factor 1 receptor [Source:HGNC Symbol;Acc:5465]						X			96
IGFBP2	3485	IGFBP2	insulin-like growth factor binding protein 2, 36kDa [Source:HGNC Symbol;Acc:5471]									101
IGFBP3	3486	IGFBP3	insulin-like growth factor binding protein 3 [Source:HGNC Symbol;Acc:5472]									19
IL6	3569	IL6	interleukin 6 (interferon, beta 2) [Source:HGNC Symbol;Acc:6018]									75
IL6ST	3572	IL6ST	interleukin 6 signal transducer (gp130, oncostatin M receptor) [Source:HGNC Symbol;Acc:6021]			X
ISPD	729920	ISPD	isoprenoid synthase domain containing [Source:HGNC Symbol;Acc:37276]											X
JAK1	3716	JAK1	Janus kinase 1 [Source:HGNC Symbol;Acc:6190]				X
JAK2	3717	JAK2	Janus kinase 2 [Source:HGNC Symbol;Acc:6192]				X		X
JAK3	3718	JAK3	Janus kinase 3 [Source:HGNC Symbol;Acc:6193]						X
JMJD1C	221037	JMJD1C	jumonji domain containing 1C [Source:HGNC Symbol;Acc:12313]			X
JUN	3725	JUN	jun proto-oncogene [Source:HGNC Symbol;Acc:6204]			X	X					100
JUNB	3726	JUNB	jun B proto-oncogene [Source:HGNC Symbol;Acc:6205]				X
JUND	3727	JUND	jun D proto-oncogene [Source:HGNC Symbol;Acc:6206]				X
KAT2B	8850	KAT2B	K(lysine) acetyltransferase 2B [Source:HGNC Symbol;Acc:8638]			X
KAT5	10524	KAT5	K(lysine) acetyltransferase 5 [Source:HGNC Symbol;Acc:5275]			X
KAT7	11143	KAT7	K(lysine) acetyltransferase 7 [Source:HGNC Symbol;Acc:17016]			X
KDM1A	23028	KDM1A	lysine (K)-specific demethylase 1A [Source:HGNC Symbol;Acc:29079]			X
KDR	3791	KDR	kinase insert domain receptor (a type III receptor tyrosine kinase) [Source:HGNC Symbol;Acc:6307]						X
KIF1A	547	KIF1A	kinesin family member 1A [Source:HGNC Symbol;Acc:888]			X
KIT	3815	KIT	v-kit Hardy-Zuckerman 4 feline sarcoma viral oncogene homolog [Source:HGNC Symbol;Acc:6342]						X
KLF6	1316	KLF6	Kruppel-like factor 6 [Source:HGNC Symbol;Acc:2235]									76
KLK15	55554	KLK15	kallikrein-related peptidase 15 [Source:HGNC Symbol;Acc:20453]								48
KLK2	3817	KLK2	kallikrein-related peptidase 2 [Source:HGNC Symbol;Acc:6363]			X						7
KLK3	354	KLK3	kallikrein-related peptidase 3 [Source:HGNC Symbol;Acc:6364]									1	9
KLK4	9622	KLK4	kallikrein-related peptidase 4 [Source:HGNC Symbol;Acc:6365]									80
KPNA2	3838	KPNA2	karyopherin alpha 2 (RAG cohort 1, importin alpha 1) [Source:HGNC Symbol;Acc:6395]				X
KPNA6	23633	KPNA6	karyopherin alpha 6 (importin alpha 7) [Source:HGNC Symbol;Acc:6399]				X
KRAS	3845	KRAS	Kirsten rat sarcoma viral oncogene homolog [Source:HGNC Symbol;Acc:6407]						X
LARGE	9215	LARGE	like-glycosyltransferase [Source:HGNC Symbol;Acc:6511]											X
LFNG	3955	LFNG	LFNG O-fucosylpeptide 3-beta-N-acetylglucosaminyltransferase [Source:HGNC Symbol;Acc:6560]											X
LIG1	3978	LIG1	ligase I, DNA, ATP-dependent [Source:HGNC Symbol;Acc:6598]	X
LIG3	3980	LIG3	ligase III, DNA, ATP-dependent [Source:HGNC Symbol;Acc:6600]	X	X
LIG4	3981	LIG4	ligase IV, DNA, ATP-dependent [Source:HGNC Symbol;Acc:6601]	X	X
LMO4	8543	LMO4	LIM domain only 4 [Source:HGNC Symbol;Acc:6644]				X
LTA4H	4048	LTA4H	leukotriene A4 hydrolase [Source:HGNC Symbol;Acc:6710]										37
MAD2L1	4085	MAD2L1	MAD2 mitotic arrest deficient-like 1 (yeast) [Source:HGNC Symbol;Acc:6763]		X
MAD2L2	10459	MAD2L2	MAD2 mitotic arrest deficient-like 2 (yeast) [Source:HGNC Symbol;Acc:6764]	X
MAEA	10296	MAEA	macrophage erythroblast attacher [Source:HGNC Symbol;Acc:13731]									46
MAGT1	84061	MAGT1	magnesium transporter 1 [Source:HGNC Symbol;Acc:28880]											X
MAN1B1	11253	MAN1B1	mannosidase, alpha, class 1B, member 1 [Source:HGNC Symbol;Acc:6823]											X
MAP2K1	5604	MAP2K1	mitogen-activated protein kinase kinase 1 [Source:HGNC Symbol;Acc:6840]						X
MAP2K2	5605	MAP2K2	mitogen-activated protein kinase kinase 2 [Source:HGNC Symbol;Acc:6842]						X
MAP2K4	6416	MAP2K4	mitogen-activated protein kinase kinase 4 [Source:HGNC Symbol;Acc:6844]						X
MAP2K6	5608	MAP2K6	mitogen-activated protein kinase kinase 6 [Source:HGNC Symbol;Acc:6846]		X
MAP3K1	4214	MAP3K1	mitogen-activated protein kinase kinase kinase 1, E3 ubiquitin protein ligase [Source:HGNC Symbol;Acc:6848]						X
MAP3K3	4215	MAP3K3	mitogen-activated protein kinase kinase kinase 3 [Source:HGNC Symbol;Acc:6855]				X
MAP9	79884	MAP9	microtubule-associated protein 9 [Source:HGNC Symbol;Acc:26118]									102
MAPK1	5594	MAPK1	mitogen-activated protein kinase 1 [Source:HGNC Symbol;Acc:6871]			X			X
MAPK3	5595	MAPK3	mitogen-activated protein kinase 3 [Source:HGNC Symbol;Acc:6877]						X
MBD4	8930	MBD4	methyl-CpG binding domain protein 4 [Source:HGNC Symbol;Acc:6919]	X	X
MBD5	55777	MBD5	methyl-CpG binding domain protein 5 [Source:HGNC Symbol;Acc:20444]		X
MCL1	4170	MCL1	myeloid cell leukemia sequence 1 (BCL2-related) [Source:HGNC Symbol;Acc:6943]						X
MCM7	4176	MCM7	minichromosome maintenance complex component 7 [Source:HGNC Symbol;Acc:6950]		X
MDC1	9656	MDC1	mediator of DNA-damage checkpoint 1 [Source:HGNC Symbol;Acc:21163]	X			X
MDM2	4193	MDM2	MDM2 oncogene, E3 ubiquitin protein ligase [Source:HGNC Symbol;Acc:6973]			X			X			128
MDM4	4194	MDM4	Mdm4 p53 binding protein homolog (mouse) [Source:HGNC Symbol;Acc:6974]						X
MED1	5469	MED1	mediator complex subunit 1 [Source:HGNC Symbol;Acc:9234]			X
MED12	9968	MED12	mediator complex subunit 12 [Source:HGNC Symbol;Acc:11957]					X	X
MED14	9282	MED14	mediator complex subunit 14 [Source:HGNC Symbol;Acc:2370]			X
MED21	9412	MED21	mediator complex subunit 21 [Source:HGNC Symbol;Acc:11473]				X
MELK	9833	MELK	maternal embryonic leucine zipper kinase [Source:HGNC Symbol;Acc:16870]										6
MEN1	4221	MEN1	multiple endocrine neoplasia I [Source:HGNC Symbol;Acc:7010]						X
MET	4233	MET	met proto-oncogene [Source:HGNC Symbol;Acc:7029]						X			145
MGAT2	4247	MGAT2	mannosyl (alpha-1,6-)-glycoprotein beta-1,2-N-acetylglucosaminyltransferase [Source:HGNC Symbol;Acc:7045]											X
MGMT	4255	MGMT	O-6-methylguanine-DNA methyltransferase [Source:HGNC Symbol;Acc:7059]	X
MITF	4286	MITF	microphthalmia-associated transcription factor [Source:HGNC Symbol;Acc:7105]						X
MLH1	4292	MLH1	mutL homolog 1 [Source:HGNC Symbol;Acc:7127]	X	X		X		X
MLH3	27030	MLH3	mutL homolog 3 [Source:HGNC Symbol;Acc:7128]	X	X
MLL	4297	KMT2A	lysine (K)-specific methyltransferase 2A [Source:HGNC Symbol;Acc:7132]						X
MLL2	9757	KMT2B	Histone-lysine N-methyltransferase 2B [Source:UniProtKB/Swiss-Prot;Acc:Q9UMN6]					X
	8085	KMT2D	lysine (K)-specific methyltransferase 2D [Source:HGNC Symbol;Acc:7133]					X
MMP2	4313	MMP2	matrix metallopeptidase 2 (gelatinase A, 72kDa gelatinase, 72kDa type IV collagenase) [Source:HGNC Symbol;Acc:7166]									54
MMP9	4318	MMP9	matrix metallopeptidase 9 (gelatinase B, 92kDa gelatinase, 92kDa type IV collagenase) [Source:HGNC Symbol;Acc:7176]									51
MMS19	64210	MMS19	MMS19 nucleotide excision repair homolog (S. cerevisiae) [Source:HGNC Symbol;Acc:13824]	X
MNAT1	4331	MNAT1	MNAT CDK-activating kinase assembly factor 1 [Source:HGNC Symbol;Acc:7181]	X	X		X
MOGS	7841	MOGS	mannosyl-oligosaccharide glucosidase [Source:HGNC Symbol;Acc:24862]											X
MPDU1	9526	MPDU1	mannose-P-dolichol utilization defect 1 [Source:HGNC Symbol;Acc:7207]											X
MPG	4350	MPG	N-methylpurine-DNA glycosylase [Source:HGNC Symbol;Acc:7211]	X
MPI	4351	MPI	mannose phosphate isomerase [Source:HGNC Symbol;Acc:7216]											X
MPL	4352	MPL	myeloproliferative leukemia virus oncogene [Source:HGNC Symbol;Acc:7217]						X
MRE11A	4361	MRE11A	MRE11 meiotic recombination 11 homolog A (S. cerevisiae) [Source:HGNC Symbol;Acc:7230]	X	X
MSH2	4436	MSH2	mutS homolog 2 [Source:HGNC Symbol;Acc:7325]	X	X				X
MSH3	4437	MSH3	mutS homolog 3 [Source:HGNC Symbol;Acc:7326]	X	X
MSH4	4438	MSH4	mutS homolog 4 [Source:HGNC Symbol;Acc:7327]	X
MSH5	4439	MSH5	mutS homolog 5 [Source:HGNC Symbol;Acc:7328]	X	X
MSH6	2956	MSH6	mutS homolog 6 [Source:HGNC Symbol;Acc:7329]	X	X				X
MSMB	4477	MSMB	microseminoprotein, beta- [Source:HGNC Symbol;Acc:7372]								11	21
MSMP	692094	MSMP	microseminoprotein, prostate associated [Source:HGNC Symbol;Acc:29663]								40
MSR1	4481	MSR1	macrophage scavenger receptor 1 [Source:HGNC Symbol;Acc:7376]								3	40
MTOR	2475	MTOR	mechanistic target of rapamycin (serine/threonine kinase) [Source:HGNC Symbol;Acc:3942]						X			63
MUS81	80198	MUS81	MUS81 structure-specific endonuclease subunit [Source:HGNC Symbol;Acc:29814]	X
MUTYH	4595	MUTYH	mutY homolog [Source:HGNC Symbol;Acc:7527]	X
MXI1	4601	MXI1	MAX interactor 1, dimerization protein [Source:HGNC Symbol;Acc:7534]								4
MYBBP1A	10514	MYBBP1A	MYB binding protein (P160) 1a [Source:HGNC Symbol;Acc:7546]			X
MYC	4609	MYC	v-myc avian myelocytomatosis viral oncogene homolog [Source:HGNC Symbol;Acc:7553]				X		X				25
MYD88	4615	MYD88	myeloid differentiation primary response 88 [Source:HGNC Symbol;Acc:7562]						X
MYH14	79784	MYH14	myosin, heavy chain 14, non-muscle [Source:HGNC Symbol;Acc:23212]										38
MYLK	4638	MYLK	myosin light chain kinase [Source:HGNC Symbol;Acc:7590]										29
MYO6	4646	MYO6	myosin VI [Source:HGNC Symbol;Acc:7605]		X
N4BP2	55728	N4BP2	NEDD4 binding protein 2 [Source:HGNC Symbol;Acc:29851]		X
NAE1	8883	NAE1	NEDD8 activating enzyme E1 subunit 1 [Source:HGNC Symbol;Acc:621]		X
NBN	4683	NBN	nibrin [Source:HGNC Symbol;Acc:7652]	X	X		X				22
NCOA1	8648	NCOA1	nuclear receptor coactivator 1 [Source:HGNC Symbol;Acc:7668]			X
NCOA2	10499	NCOA2	nuclear receptor coactivator 2 [Source:HGNC Symbol;Acc:7669]			X						107
NCOA3	8202	NCOA3	nuclear receptor coactivator 3 [Source:HGNC Symbol;Acc:7670]			X
NCOA4	8031	NCOA4	nuclear receptor coactivator 4 [Source:HGNC Symbol;Acc:7671]			X
NCOR1	9611	NCOR1	nuclear receptor corepressor 1 [Source:HGNC Symbol;Acc:7672]			X
NCOR2	9612	NCOR2	nuclear receptor corepressor 2 [Source:HGNC Symbol;Acc:7673]			X
NEIL1	79661	NEIL1	nei endonuclease VIII-like 1 (E. coli) [Source:HGNC Symbol;Acc:18448]	X
NEIL2	252969	NEIL2	nei endonuclease VIII-like 2 (E. coli) [Source:HGNC Symbol;Acc:18956]	X
NEIL3	55247	NEIL3	nei endonuclease VIII-like 3 (E. coli) [Source:HGNC Symbol;Acc:24573]	X
NEK11	79858	NEK11	NIMA-related kinase 11 [Source:HGNC Symbol;Acc:18593]		X
NELFB	25920	NELFB	negative elongation factor complex member B [Source:HGNC Symbol;Acc:24324]				X
NF1	4763	NF1	neurofibromin 1 [Source:HGNC Symbol;Acc:7765]						X
NF2	4771	NF2	neurofibromin 2 (merlin) [Source:HGNC Symbol;Acc:7773]						X
NFKB1	4790	NFKB1	nuclear factor of kappa light polypeptide gene enhancer in B-cells 1 [Source:HGNC Symbol;Acc:7794]			X	X
NFKBIA	4792	NFKBIA	nuclear factor of kappa light polypeptide gene enhancer in B-cells inhibitor, alpha [Source:HGNC Symbol;Acc:7797]						X
NFYA	4800	NFYA	nuclear transcription factor Y, alpha [Source:HGNC Symbol;Acc:7804]				X
NGLY1	55768	NGLY1	N-glycanase 1 [Source:HGNC Symbol;Acc:17646]											X
NHEJ1	79840	NHEJ1	nonhomologous end-joining factor 1 [Source:HGNC Symbol;Acc:25737]	X
NIPA2	81614	NIPA2	non imprinted in Prader-Willi/Angelman syndrome 2 [Source:HGNC Symbol;Acc:17044]					X
NISCH	11188	NISCH	nischarin [Source:HGNC Symbol;Acc:18006]			X
NKX2-1	7080	NKX2-1	NK2 homeobox 1 [Source:HGNC Symbol;Acc:11825]						X
NKX3-1	4824	NKX3-1	NK3 homeobox 1 [Source:HGNC Symbol;Acc:7838]									53
NMI	9111	NMI	N-myc (and STAT) interactor [Source:HGNC Symbol;Acc:7854]				X
NONO	4841	NONO	non-POU domain containing, octamer-binding [Source:HGNC Symbol;Acc:7871]			X
NOTCH1	4851	NOTCH1	notch 1 [Source:HGNC Symbol;Acc:7881]						X
NOTCH2	4853	NOTCH2	notch 2 [Source:HGNC Symbol;Acc:7882]						X
NPM1	4869	NPM1	nucleophosmin (nucleolar phosphoprotein B23, numatrin) [Source:HGNC Symbol;Acc:7910]						X
NR0B1	190	NR0B1	nuclear receptor subfamily 0, group B, member 1 [Source:HGNC Symbol;Acc:7960]			X
NR0B2	8431	NR0B2	nuclear receptor subfamily 0, group B, member 2 [Source:HGNC Symbol;Acc:7961]			X
NR2C1	7181	NR2C1	nuclear receptor subfamily 2, group C, member 1 [Source:HGNC Symbol;Acc:7971]			X
NR2C2	7182	NR2C2	nuclear receptor subfamily 2, group C, member 2 [Source:HGNC Symbol;Acc:7972]			X
NR3C1	2908	NR3C1	nuclear receptor subfamily 3, group C, member 1 (glucocorticoid receptor) [Source:HGNC Symbol;Acc:7978]			X
NR3C2	4306	NR3C2	nuclear receptor subfamily 3, group C, member 2 [Source:HGNC Symbol;Acc:7979]			X
NR5A1	2516	NR5A1	nuclear receptor subfamily 5, group A, member 1 [Source:HGNC Symbol;Acc:7983]			X
NRAS	4893	NRAS	neuroblastoma RAS viral (v-ras) oncogene homolog [Source:HGNC Symbol;Acc:7989]						X
NRIP1	8204	NRIP1	nuclear receptor interacting protein 1 [Source:HGNC Symbol;Acc:8001]			X
NSD1	64324	NSD1	nuclear receptor binding SET domain protein 1 [Source:HGNC Symbol;Acc:14234]			X
NSMAF	8439	NSMAF	neutral sphingomyelinase (N-SMase) activation associated factor [Source:HGNC Symbol;Acc:8017]										36
NTHL1	4913	NTHL1	nth endonuclease III-like 1 (E. coli) [Source:HGNC Symbol;Acc:8028]	X
NTRK3	4916	NTRK3	neurotrophic tyrosine kinase, receptor, type 3 [Source:HGNC Symbol;Acc:8033]						X
NUDT1	4521	NUDT1	nudix (nucleoside diphosphate linked moiety X)-type motif 1 [Source:HGNC Symbol;Acc:8048]	X
NUFIP1	26747	NUFIP1	nuclear fragile X mental retardation protein interacting protein 1 [Source:HGNC Symbol;Acc:8057]				X
OBFC2B	79035	NABP2	nucleic acid binding protein 2 [Source:HGNC Symbol;Acc:28412]	X
OGG1	4968	OGG1	8-oxoguanine DNA glycosylase [Source:HGNC Symbol;Acc:8125]	X
OR51E2	81285	OR51E2	olfactory receptor, family 51, subfamily E, member 2 [Source:HGNC Symbol;Acc:15195]									110
OR5L1	219437	OR5L1	olfactory receptor, family 5, subfamily L, member 1 [Source:HGNC Symbol;Acc:8350]					X
PA2G4	5036	PA2G4	proliferation-associated 2G4, 38kDa [Source:HGNC Symbol;Acc:8550]			X
PAK6	56924	PAK6	p21 protein (Cdc42/Rac)-activated kinase 6 [Source:HGNC Symbol;Acc:16061]			X
PALB2	79728	PALB2	partner and localizer of BRCA2 [Source:HGNC Symbol;Acc:26144]	X	X
PARP1	142	PARP1	poly (ADP-ribose) polymerase 1 [Source:HGNC Symbol;Acc:270]	X	X							84
PARP2	10038	PARP2	poly (ADP-ribose) polymerase 2 [Source:HGNC Symbol;Acc:272]	X
PARP3	10039	PARP3	poly (ADP-ribose) polymerase family, member 3 [Source:HGNC Symbol;Acc:273]	X
PCDH11Y	83259	PCDH11Y	protocadherin 11 Y-linked [Source:HGNC Symbol;Acc:15813]								45
PCNA	5111	PCNA	proliferating cell nuclear antigen [Source:HGNC Symbol;Acc:8729]	X	X							93
PDGFRA	5156	PDGFRA	platelet-derived growth factor receptor, alpha polypeptide [Source:HGNC Symbol;Acc:8803]						X
PDGFRB	5159	PDGFRB	platelet-derived growth factor receptor, beta polypeptide [Source:HGNC Symbol;Acc:8804]						X
PDPN	10630	PDPN	podoplanin [Source:HGNC Symbol;Acc:29602]									33
PDZD2	23037	PDZD2	PDZ domain containing 2 [Source:HGNC Symbol;Acc:18486]								46	58
PEBP1	5037	PEBP1	phosphatidylethanolamine binding protein 1 [Source:HGNC Symbol;Acc:8630]									123
PER1	5187	PER1	period circadian clock 1 [Source:HGNC Symbol;Acc:8845]	X
PGAP2	27315	PGAP2	post-GPI attachment to proteins 2 [Source:HGNC Symbol;Acc:17893]											X
PGAP3	93210	PGAP3	post-GPI attachment to proteins 3 [Source:HGNC Symbol;Acc:23719]											X
PGM1	5236	PGM1	phosphoglucomutase 1 [Source:HGNC Symbol;Acc:8905]											X
PIAS1	8554	PIAS1	protein inhibitor of activated STAT, 1 [Source:HGNC Symbol;Acc:2752]			X
PIAS2	9063	PIAS2	protein inhibitor of activated STAT, 2 [Source:HGNC Symbol;Acc:17311]			X
PIAS3	10401	PIAS3	protein inhibitor of activated STAT, 3 [Source:HGNC Symbol;Acc:16861]			X
PIAS4	51588	PIAS4	protein inhibitor of activated STAT, 4 [Source:HGNC Symbol;Acc:17002]			X
PIGA	5277	PIGA	phosphatidylinositol glycan anchor biosynthesis, class A [Source:HGNC Symbol;Acc:8957]											X
PIGL	9487	PIGL	phosphatidylinositol glycan anchor biosynthesis, class L [Source:HGNC Symbol;Acc:8966]											X
PIGM	93183	PIGM	phosphatidylinositol glycan anchor biosynthesis, class M [Source:HGNC Symbol;Acc:18858]											X
PIGN	23556	PIGN	phosphatidylinositol glycan anchor biosynthesis, class N [Source:HGNC Symbol;Acc:8967]											X
PIGO	84720	PIGO	phosphatidylinositol glycan anchor biosynthesis, class O [Source:HGNC Symbol;Acc:23215]											X
PIGT	51604	PIGT	phosphatidylinositol glycan anchor biosynthesis, class T [Source:HGNC Symbol;Acc:14938]											X
PIGV	55650	PIGV	phosphatidylinositol glycan anchor biosynthesis, class V [Source:HGNC Symbol;Acc:26031]											X
PIGW	284098	PIGW	phosphatidylinositol glycan anchor biosynthesis, class W [Source:HGNC Symbol;Acc:23213]											X
PIK3CA	5290	PIK3CA	phosphatidylinositol-4,5-bisphosphate 3-kinase, catalytic subunit alpha [Source:HGNC Symbol;Acc:8975]					X	X
PIK3R1	5295	PIK3R1	phosphoinositide-3-kinase, regulatory subunit 1 (alpha) [Source:HGNC Symbol;Acc:8979]						X
PIK3R4	30849	PIK3R4	phosphoinositide-3-kinase, regulatory subunit 4 [Source:HGNC Symbol;Acc:8982]										14
PLAU	5292	PIM1	pim-1 oncogene [Source:HGNC Symbol;Acc:8986]									49
PMM2	5328	PLAU	plasminogen activator, urokinase [Source:HGNC Symbol;Acc:9052]											X
PMS1	5373	PMM2	phosphomannomutase 2 [Source:HGNC Symbol;Acc:9115]	X	X
PMS2	5378	PMS1	PMS1 postmeiotic segregation increased 1 (S. cerevisiae) [Source:HGNC Symbol;Acc:9121]	X	X
PMS2L3	5395	PMS2	PMS2 postmeiotic segregation increased 2 (S. cerevisiae) [Source:HGNC Symbol;Acc:9122]	X
PNRC1	11284	PNKP	polynucleotide kinase 3'-phosphatase [Source:HGNC Symbol;Acc:9154]			X
PNRC2	10957	PNRC1	proline-rich nuclear receptor coactivator 1 [Source:HGNC Symbol;Acc:17278]			X
POFUT1	55629	PNRC2	proline-rich nuclear receptor coactivator 2 [Source:HGNC Symbol;Acc:23158]											X
POGLUT1	23509	POFUT1	protein O-fucosyltransferase 1 [Source:HGNC Symbol;Acc:14988]											X
POLA1	56983	POGLUT1	protein O-glucosyltransferase 1 [Source:HGNC Symbol;Acc:22954]		X
POLA2	5422	POLA1	polymerase (DNA directed), alpha 1, catalytic subunit [Source:HGNC Symbol;Acc:9173]		X
POLB	23649	POLA2	polymerase (DNA directed), alpha 2, accessory subunit [Source:HGNC Symbol;Acc:30073]	X	X
POLD1	5423	POLB	polymerase (DNA directed), beta [Source:HGNC Symbol;Acc:9174]	X
POLD2	5424	POLD1	polymerase (DNA directed), delta 1, catalytic subunit [Source:HGNC Symbol;Acc:9175]		X
POLD3	5425	POLD2	polymerase (DNA directed), delta 2, accessory subunit [Source:HGNC Symbol;Acc:9176]		X
POLE	10714	POLD3	polymerase (DNA-directed), delta 3, accessory subunit [Source:HGNC Symbol;Acc:20932]	X	X
POLE2	5426	POLE	polymerase (DNA directed), epsilon, catalytic subunit [Source:HGNC Symbol;Acc:9177]		X
POLG	5427	POLE2	polymerase (DNA directed), epsilon 2, accessory subunit [Source:HGNC Symbol;Acc:9178]	X
POLG2	5428	POLG	polymerase (DNA directed), gamma [Source:HGNC Symbol;Acc:9179]		X
POLH	11232	POLG2	polymerase (DNA directed), gamma 2, accessory subunit [Source:HGNC Symbol;Acc:9180]	X
POLI	5429	POLH	polymerase (DNA directed), eta [Source:HGNC Symbol;Acc:9181]	X
POLK	11201	POLI	polymerase (DNA directed) iota [Source:HGNC Symbol;Acc:9182]		X
POLK	51426	POLK	polymerase (DNA directed) kappa [Source:HGNC Symbol;Acc:9183]	X
POLL	27343	POLL	polymerase (DNA directed), lambda [Source:HGNC Symbol;Acc:9184]	X
POLM	27434	POLM	polymerase (DNA directed), mu [Source:HGNC Symbol;Acc:9185]	X
POLN	353497	POLN	polymerase (DNA directed) nu [Source:HGNC Symbol;Acc:18870]	X	X
POLQ	10721	POLQ	polymerase (DNA directed), theta [Source:HGNC Symbol;Acc:9186]	X
POLR2A	5430	POLR2A	polymerase (RNA) II (DNA directed) polypeptide A, 220kDa [Source:HGNC Symbol;Acc:9187]		X		X
POLR2B	5431	POLR2B	polymerase (RNA) II (DNA directed) polypeptide B, 140kDa [Source:HGNC Symbol;Acc:9188]		X
POLR2C	5432	POLR2C	polymerase (RNA) II (DNA directed) polypeptide C, 33kDa [Source:HGNC Symbol;Acc:9189]		X
POLR2D	5433	POLR2D	polymerase (RNA) II (DNA directed) polypeptide D [Source:HGNC Symbol;Acc:9191]		X
POLR2F	5435	POLR2F	polymerase (RNA) II (DNA directed) polypeptide F [Source:HGNC Symbol;Acc:9193]		X
POLR2H	5437	POLR2H	polymerase (RNA) II (DNA directed) polypeptide H [Source:HGNC Symbol;Acc:9195]		X
POLR2I	5438	POLR2I	polymerase (RNA) II (DNA directed) polypeptide I, 14.5kDa [Source:HGNC Symbol;Acc:9196]		X
POLR2J	5439	POLR2J	polymerase (RNA) II (DNA directed) polypeptide J3 [Source:HGNC Symbol;Acc:33853]		X
POLR2K	5440	POLR2K	polymerase (RNA) II (DNA directed) polypeptide K, 7.0kDa [Source:HGNC Symbol;Acc:9198]		X		X
POMGNT1	55624	POMGNT1	protein O-linked mannose N-acetylglucosaminyltransferase 1 (beta 1,2-) [Source:HGNC Symbol;Acc:19139]											X
POMT1	10585	POMT1	protein-O-mannosyltransferase 1 [Source:HGNC Symbol;Acc:9202]											X
POMT2	29954	POMT2	protein-O-mannosyltransferase 2 [Source:HGNC Symbol;Acc:19743]											X
POU2F1	5451	POU2F1	POU class 2 homeobox 1 [Source:HGNC Symbol;Acc:9212]			X	X
POU5F1	5460	POU5F1	POU class 5 homeobox 1 [Source:HGNC Symbol;Acc:9221]			X
PPP1CA	5499	PPP1CA	protein phosphatase 1, catalytic subunit, alpha isozyme [Source:HGNC Symbol;Acc:9281]				X
PRAC1	84366	PRAC1	prostate cancer susceptibility candidate 1 [Source:HGNC Symbol;Acc:30591]								35
PRKCB1	5579	PRKCB	protein kinase C, beta [Source:HGNC Symbol;Acc:9395]										3
PRKCSH	5589	PRKCSH	protein kinase C substrate 80K-H [Source:HGNC Symbol;Acc:9411]											X
PRKDC	5591	PRKDC	protein kinase, DNA-activated, catalytic polypeptide [Source:HGNC Symbol;Acc:9413]	X
PRMT1	3276	PRMT1	protein arginine methyltransferase 1 [Source:HGNC Symbol;Acc:5187]			X
PROM1	8842	PROM1	prominin 1 [Source:HGNC Symbol;Acc:9454]									134
PRPF19	27339	PRPF19	pre-mRNA processing factor 19 [Source:HGNC Symbol;Acc:17896]	X
PSAP	5660	PSAP	prosaposin [Source:HGNC Symbol;Acc:9498]				X
PSAT1	29968	PSAT1	phosphoserine aminotransferase 1 [Source:HGNC Symbol;Acc:19129]									43
PSCA	8000	PSCA	prostate stem cell antigen [Source:HGNC Symbol;Acc:9500]									12
PSMC3IP	29893	PSMC3IP	PSMC3 interacting protein [Source:HGNC Symbol;Acc:17928]			X
PTCH1	5727	PTCH1	patched 1 [Source:HGNC Symbol;Acc:9585]						X
PTEN	5728	PTEN	phosphatase and tensin homolog [Source:HGNC Symbol;Acc:9588]			X		X	X		14	11
PTGS2	5743	PTGS2	prostaglandin-endoperoxide synthase 2 (prostaglandin G/H synthase and cyclooxygenase) [Source:HGNC Symbol;Acc:9605]									60
PTHLH	5744	PTHLH	parathyroid hormone-like hormone [Source:HGNC Symbol;Acc:9607]									120
PTK7	5754	PTK7	protein tyrosine kinase 7 [Source:HGNC Symbol;Acc:9618]										17
PXN	5829	PXN	paxillin [Source:HGNC Symbol;Acc:9718]			X
RAB35	11021	RAB35	RAB35, member RAS oncogene family [Source:HGNC Symbol;Acc:9774]						X
RAC3	5881	RAC3	ras-related C3 botulinum toxin substrate 3 (rho family, small GTP binding protein Rac3) [Source:HGNC Symbol;Acc:9803]			X
RAD1	5810	RAD1	RAD1 homolog (S. pombe) [Source:HGNC Symbol;Acc:9806]	X
RAD17	5884	RAD17	RAD17 homolog (S. pombe) [Source:HGNC Symbol;Acc:9807]	X	X
RAD18	56852	RAD18	RAD18 homolog (S. cerevisiae) [Source:HGNC Symbol;Acc:18278]	X	X
RAD21	5885	RAD21	RAD21 homolog (S. pombe) [Source:HGNC Symbol;Acc:9811]		X				X
RAD23A	5886	RAD23A	RAD23 homolog A (S. cerevisiae) [Source:HGNC Symbol;Acc:9812]	X
RAD23B	5887	RAD23B	RAD23 homolog B (S. cerevisiae) [Source:HGNC Symbol;Acc:9813]	X
RAD50	10111	RAD50	RAD50 homolog (S. cerevisiae) [Source:HGNC Symbol;Acc:9816]	X	X
RAD51	5888	RAD51	RAD51 recombinase [Source:HGNC Symbol;Acc:9817]	X			X
RAD51AP1	10635	RAD51AP1	RAD51 associated protein 1 [Source:HGNC Symbol;Acc:16956]		X
RAD51B (=RAD51L1)	5890	RAD51B	RAD51 paralog B [Source:HGNC Symbol;Acc:9822]	X	X
RAD51C	5889	RAD51C	RAD51 paralog C [Source:HGNC Symbol;Acc:9820]	X	X
RAD51D	5892	RAD51D	RAD51 paralog D [Source:HGNC Symbol;Acc:9823]	X
RAD52	5893	RAD52	RAD52 homolog (S. cerevisiae) [Source:HGNC Symbol;Acc:9824]	X
RAD54B	25788	RAD54B	RAD54 homolog B (S. cerevisiae) [Source:HGNC Symbol;Acc:17228]	X	X
RAD54L	8438	RAD54L	RAD54-like (S. cerevisiae) [Source:HGNC Symbol;Acc:9826]	X
RAD54L2	23132	RAD54L2	RAD54-like 2 (S. cerevisiae) [Source:HGNC Symbol;Acc:29123]			X
RAD9A	5883	RAD9A	RAD9 homolog A (S. pombe) [Source:HGNC Symbol;Acc:9827]	X		X
RAF1	5894	RAF1	v-raf-1 murine leukemia viral oncogene homolog 1 [Source:HGNC Symbol;Acc:9829]			X			X
RAN	5901	RAN	RAN, member RAS oncogene family [Source:HGNC Symbol;Acc:9846]			X
RANBP9	10048	RANBP9	RAN binding protein 9 [Source:HGNC Symbol;Acc:13727]			X
RARA	5914	RARA	retinoic acid receptor, alpha [Source:HGNC Symbol;Acc:9864]						X
RASGRP2	10235	RASGRP2	RAS guanyl releasing protein 2 (calcium and DAG-regulated) [Source:HGNC Symbol;Acc:9879]										28
RB1	5925	RB1	retinoblastoma 1 [Source:HGNC Symbol;Acc:9884]			X	X	X	X
RBAK	57786	RBAK	RB-associated KRAB zinc finger [Source:HGNC Symbol;Acc:17680]			X
RBBP4	5928	RBBP4	retinoblastoma binding protein 4 [Source:HGNC Symbol;Acc:9887]		X		X
RBBP7	5931	RBBP7	retinoblastoma binding protein 7 [Source:HGNC Symbol;Acc:9890]				X
RBBP8	5932	RBBP8	retinoblastoma binding protein 8 [Source:HGNC Symbol;Acc:9891]	X			X
RBL2	5934	RBL2	retinoblastoma-like 2 (p130) [Source:HGNC Symbol;Acc:9894]										35
RCHY1	25898	RCHY1	ring finger and CHY zinc finger domain containing 1, E3 ubiquitin protein ligase [Source:HGNC Symbol;Acc:17479]			X
RDM1	201299	RDM1	RAD52 motif 1 [Source:HGNC Symbol;Acc:19950]	X
RECQL	5965	RECQL	RecQ protein-like (DNA helicase Q1-like) [Source:HGNC Symbol;Acc:9948]	X	X
RECQL4	9401	RECQL4	RecQ protein-like 4 [Source:HGNC Symbol;Acc:9949]	X
RECQL5	9400	RECQL5	RecQ protein-like 5 [Source:HGNC Symbol;Acc:9950]	X	X
RELA	5970	RELA	v-rel avian reticuloendotheliosis viral oncogene homolog A [Source:HGNC Symbol;Acc:9955]			X	X
RET	5979	RET	ret proto-oncogene [Source:HGNC Symbol;Acc:9967]						X				4
REV1 (=REV1L)	51455	REV1	REV1, polymerase (DNA directed) [Source:HGNC Symbol;Acc:14060]	X	X
REV3L	5980	REV3L	REV3-like, polymerase (DNA directed), zeta, catalytic subunit [Source:HGNC Symbol;Acc:9968]	X
RFC1	5981	RFC1	replication factor C (activator 1) 1, 145kDa [Source:HGNC Symbol;Acc:9969]		X		X
RFC3	5983	RFC3	replication factor C (activator 1) 3, 38kDa [Source:HGNC Symbol;Acc:9971]		X
RFC4	5984	RFC4	replication factor C (activator 1) 4, 37kDa [Source:HGNC Symbol;Acc:9972]		X
RFC5	5985	RFC5	replication factor C (activator 1) 5, 36.5kDa [Source:HGNC Symbol;Acc:9973]		X
RFT1	91869	RFT1	RFT1 homolog (S. cerevisiae) [Source:HGNC Symbol;Acc:30220]											X
RHEB	6009	RHEB	Ras homolog enriched in brain [Source:HGNC Symbol;Acc:10011]						X
RIF1	55183	RIF1	RAP1 interacting factor homolog (yeast) [Source:HGNC Symbol;Acc:23207]	X	X
RINT1	60561	RINT1	RAD50 interactor 1 [Source:HGNC Symbol;Acc:21876]		X
RIPK2	8767	RIPK2	receptor-interacting serine-threonine kinase 2 [Source:HGNC Symbol;Acc:10020]										1
RNASEL	6041	RNASEL	ribonuclease L (2',5'-oligoisoadenylate synthetase-dependent) [Source:HGNC Symbol;Acc:10050]			X					10	13
RNF14	9604	RNF14	ring finger protein 14 [Source:HGNC Symbol;Acc:10058]			X
RNF168	165918	RNF168	ring finger protein 168, E3 ubiquitin protein ligase [Source:HGNC Symbol;Acc:26661]	X
RNF34	80196	RNF34	ring finger protein 34, E3 ubiquitin protein ligase [Source:HGNC Symbol;Acc:17297]										49
RNF4	6047	RNF4	ring finger protein 4 [Source:HGNC Symbol;Acc:10067]	X		X
RNF8	9025	RNF8	ring finger protein 8, E3 ubiquitin protein ligase [Source:HGNC Symbol;Acc:10071]	X
ROS1	6098	ROS1	c-ros oncogene 1 , receptor tyrosine kinase [Source:HGNC Symbol;Acc:10261]						X
RPA1	6117	RPA1	replication protein A1, 70kDa [Source:HGNC Symbol;Acc:10289]	X	X
RPA2	6118	RPA2	replication protein A2, 32kDa [Source:HGNC Symbol;Acc:10290]	X	X
RPA3	6119	RPA3	replication protein A3, 14kDa [Source:HGNC Symbol;Acc:10291]	X
RPA4	29935	RPA4	replication protein A4, 30kDa [Source:HGNC Symbol;Acc:30305]	X
RPAIN	84268	RPAIN	RPA interacting protein [Source:HGNC Symbol;Acc:28641]		X
RPSA	3921	RPSA	ribosomal protein SA [Source:HGNC Symbol;Acc:6502]									146
RRM1	6240	RRM1	ribonucleotide reductase M1 [Source:HGNC Symbol;Acc:10451]		X
RRM2B	50484	RRM2B	ribonucleotide reductase M2 B (TP53 inducible) [Source:HGNC Symbol;Acc:17296]	X	X
RUNX1	861	RUNX1	runt-related transcription factor 1 [Source:HGNC Symbol;Acc:10471]			X			X
RUNX2	860	RUNX2	runt-related transcription factor 2 [Source:HGNC Symbol;Acc:10472]			X
RUVBL2	10856	RUVBL2	RuvB-like AAA ATPase 2 [Source:HGNC Symbol;Acc:10475]		X
SART3	9733	SART3	squamous cell carcinoma antigen recognized by T cells 3 [Source:HGNC Symbol;Acc:16860]			X
SCN11A	11280	SCN11A	sodium channel, voltage-gated, type XI, alpha subunit [Source:HGNC Symbol;Acc:10583]					X
SEC23A	10484	SEC23A	Sec23 homolog A (S. cerevisiae) [Source:HGNC Symbol;Acc:10701]											X
SEC23B	10483	SEC23B	Sec23 homolog B (S. cerevisiae) [Source:HGNC Symbol;Acc:10702]											X
SEC63	11231	SEC63	SEC63 homolog (S. cerevisiae) [Source:HGNC Symbol;Acc:21082]											X
SESN1	27244	SESN1	sestrin 1 [Source:HGNC Symbol;Acc:21595]		X
SETMAR	6419	SETMAR	SET domain and mariner transposase fusion gene [Source:HGNC Symbol;Acc:10762]	X
SGK196	84197	POMK	protein-O-mannose kinase [Source:HGNC Symbol;Acc:26267]											X
SHBG	6462	SHBG	sex hormone-binding globulin [Source:HGNC Symbol;Acc:10839]									39
SHC4	399694	SHC4	SHC (Src homology 2 domain containing) family, member 4 [Source:HGNC Symbol;Acc:16743]									20
SHFM1	7979	SHFM1	split hand/foot malformation (ectrodactyly) type 1 [Source:HGNC Symbol;Acc:10845]	X	X
SHPRH	257218	SHPRH	SNF2 histone linker PHD RING helicase, E3 ubiquitin protein ligase [Source:HGNC Symbol;Acc:19336]	X
SLC25A4	291	SLC25A4	solute carrier family 25 (mitochondrial carrier; adenine nucleotide translocator), member 4 [Source:HGNC Symbol;Acc:10990]			X
SLC26A2	1836	SLC26A2	solute carrier family 26 (anion exchanger), member 2 [Source:HGNC Symbol;Acc:10994]											X
SLC35A1	10559	SLC35A1	solute carrier family 35 (CMP-sialic acid transporter), member A1 [Source:HGNC Symbol;Acc:11021]											X
SLC35A2	7355	SLC35A2	solute carrier family 35 (UDP-galactose transporter), member A2 [Source:HGNC Symbol;Acc:11022]											X
SLC35A3	23443	SLC35A3	solute carrier family 35 (UDP-N-acetylglucosamine (UDP-GlcNAc) transporter), member A3 [Source:HGNC Symbol;Acc:11023]											X
SLC35D1	23169	SLC35D1	solute carrier family 35 (UDP-GlcA/UDP-GalNAc transporter), member D1 [Source:HGNC Symbol;Acc:20800]											X
SLC43A1	8501	SLC43A1	solute carrier family 43 (amino acid system L transporter), member 1 [Source:HGNC Symbol;Acc:9225]								37
SLC45A3	85414	SLC45A3	solute carrier family 45, member 3 [Source:HGNC Symbol;Acc:8642]								33	69
SMAD1	4086	SMAD1	SMAD family member 1 [Source:HGNC Symbol;Acc:6767]			X
SMAD2	4087	SMAD2	SMAD family member 2 [Source:HGNC Symbol;Acc:6768]				X		X
SMAD3	4088	SMAD3	SMAD family member 3 [Source:HGNC Symbol;Acc:6769]			X	X
SMAD4	4089	SMAD4	SMAD family member 4 [Source:HGNC Symbol;Acc:6770]			X	X		X
SMARCA2	6595	SMARCA2	SWI/SNF related, matrix associated, actin dependent regulator of chromatin, subfamily a, member 2 [Source:HGNC Symbol;Acc:11098]				X
SMARCA4	6597	SMARCA4	SWI/SNF related, matrix associated, actin dependent regulator of chromatin, subfamily a, member 4 [Source:HGNC Symbol;Acc:11100]				X		X
SMARCB1	6598	SMARCB1	SWI/SNF related, matrix associated, actin dependent regulator of chromatin, subfamily b, member 1 [Source:HGNC Symbol;Acc:11103]						X
SMC1A	8243	SMC1A	structural maintenance of chromosomes 1A [Source:HGNC Symbol;Acc:11111]		X		X
SMO	6608	SMO	smoothened, frizzled family receptor [Source:HGNC Symbol;Acc:11119]						X				19
SMUG1	23583	SMUG1	single-strand-selective monofunctional uracil-DNA glycosylase 1 [Source:HGNC Symbol;Acc:17148]	X								119
SOCS7	30837	SOCS7	suppressor of cytokine signaling 7 [Source:HGNC Symbol;Acc:29846]										27
SP1	6667	SP1	Sp1 transcription factor [Source:HGNC Symbol;Acc:11205]			X	X
SPDEF	25803	SPDEF	SAM pointed domain containing ETS transcription factor [Source:HGNC Symbol;Acc:17257]			X
SPO11	23626	SPO11	SPO11 meiotic protein covalently bound to DSB [Source:HGNC Symbol;Acc:11250]	X
SPOP	8405	SPOP	speckle-type POZ protein [Source:HGNC Symbol;Acc:11254]					X
SPRTN	83932	SPRTN	SprT-like N-terminal domain [Source:HGNC Symbol;Acc:25356]	X
SRC	6714	SRC	v-src avian sarcoma (Schmidt-Ruppin A-2) viral oncogene homolog [Source:HGNC Symbol;Acc:11283]			X						66
SRD5A1	6715	SRD5A1	steroid-5-alpha-reductase, alpha polypeptide 1 (3-oxo-5 alpha-steroid delta 4-dehydrogenase alpha 1) [Source:HGNC Symbol;Acc:11284]							X		109
SRD5A2	6716	SRD5A2	steroid-5-alpha-reductase, alpha polypeptide 2 (3-oxo-5 alpha-steroid delta 4-dehydrogenase alpha 2) [Source:HGNC Symbol;Acc:11285]							X	15	14
SRD5A3	79644	SRD5A3	steroid 5 alpha-reductase 3 [Source:HGNC Symbol;Acc:25812]											X
SRY	6736	SRY	sex determining region Y [Source:HGNC Symbol;Acc:11311]			X
SSBP1	6742	SSBP1	single-stranded DNA binding protein 1, mitochondrial [Source:HGNC Symbol;Acc:11317]		X
SSR4	6748	SSR4	signal sequence receptor, delta [Source:HGNC Symbol;Acc:11326]											X
SST	6750	SST	somatostatin [Source:HGNC Symbol;Acc:11329]									113
ST3GAL3	6487	ST3GAL3	ST3 beta-galactoside alpha-2,3-sialyltransferase 3 [Source:HGNC Symbol;Acc:10866]											X
ST3GAL5	8869	ST3GAL5	ST3 beta-galactoside alpha-2,3-sialyltransferase 5 [Source:HGNC Symbol;Acc:10872]											X
STAT1	6772	STAT1	signal transducer and activator of transcription 1, 91kDa [Source:HGNC Symbol;Acc:11362]				X
STAT3	6774	STAT3	signal transducer and activator of transcription 3 (acute-phase response factor) [Source:HGNC Symbol;Acc:11364]			X	X					65
STAT5A	6776	STAT5A	signal transducer and activator of transcription 5A [Source:HGNC Symbol;Acc:11366]				X
STEAP1	26872	STEAP1	six transmembrane epithelial antigen of the prostate 1 [Source:HGNC Symbol;Acc:11378]									88
STEAP2	261729	STEAP2	STEAP family member 2, metalloreductase [Source:HGNC Symbol;Acc:17885]								31
STK11	6794	STK11	serine/threonine kinase 11 [Source:HGNC Symbol;Acc:11389]						X
STS	412	STS	steroid sulfatase (microsomal), isozyme S [Source:HGNC Symbol;Acc:11425]							X
STT3A	3703	STT3A	STT3A, subunit of the oligosaccharyltransferase complex (catalytic) [Source:HGNC Symbol;Acc:6172]											X
STT3B	201595	STT3B	STT3B, subunit of the oligosaccharyltransferase complex (catalytic) [Source:HGNC Symbol;Acc:30611]											X
STUB1	10273	STUB1	STIP1 homology and U-box containing protein 1, E3 ubiquitin protein ligase [Source:HGNC Symbol;Acc:11427]			X
STX1A	6804	STX1A	syntaxin 1A (brain) [Source:HGNC Symbol;Acc:11433]									55
SULT1A1	6817	SULT1A1	sulfotransferase family, cytosolic, 1A, phenol-preferring, member 1 [Source:HGNC Symbol;Acc:11453]							X
SULT1E1	6783	SULT1E1	sulfotransferase family 1E, estrogen-preferring, member 1 [Source:HGNC Symbol;Acc:11377]							X
SULT2A1	6822	SULT2A1	sulfotransferase family, cytosolic, 2A, dehydroepiandrosterone (DHEA)-preferring, member 1 [Source:HGNC Symbol;Acc:11458]							X
SUMO1	7341	SUMO1	small ubiquitin-like modifier 1 [Source:HGNC Symbol;Acc:12502]		X	X
SVIL	6840	SVIL	supervillin [Source:HGNC Symbol;Acc:11480]			X
SYK	6850	SYK	spleen tyrosine kinase [Source:HGNC Symbol;Acc:11491]						X
TCEA2	6919	TCEA2	transcription elongation factor A (SII), 2 [Source:HGNC Symbol;Acc:11614]										44
TCF4	6925	TCF4	transcription factor 4 [Source:HGNC Symbol;Acc:11634]			X
TDG	6996	TDG	thymine-DNA glycosylase [Source:HGNC Symbol;Acc:11700]	X	X
TDP1	55775	TDP1	tyrosyl-DNA phosphodiesterase 1 [Source:HGNC Symbol;Acc:18884]	X	X
TDP2	51567	TDP2	tyrosyl-DNA phosphodiesterase 2 [Source:HGNC Symbol;Acc:17768]	X
TERF1	7013	TERF1	telomeric repeat binding factor (NIMA-interacting) 1 [Source:HGNC Symbol;Acc:11728]		X
TERT	7015	TERT	telomerase reverse transcriptase [Source:HGNC Symbol;Acc:11730]									126	13
TET2	54790	TET2	tet methylcytosine dioxygenase 2 [Source:HGNC Symbol;Acc:25941]						X
TGFB1	7040	TGFB1	transforming growth factor, beta 1 [Source:HGNC Symbol;Acc:11766]									45
TGFBI1	7041	TGFB1I1	transforming growth factor beta 1 induced transcript 1 [Source:HGNC Symbol;Acc:11767]			X
TGIF1	7050	TGIF1	TGFB-induced factor homeobox 1 [Source:HGNC Symbol;Acc:11776]			X
THSD7B	80731	THSD7B	thrombospondin, type I, domain containing 7B [Source:HGNC Symbol;Acc:29348]					X
TINF2	26277	TINF2	TERF1 (TRF1)-interacting nuclear factor 2 [Source:HGNC Symbol;Acc:11824]		X
TIPARP	25976	TIPARP	TCDD-inducible poly(ADP-ribose) polymerase [Source:HGNC Symbol;Acc:23696]									29
TLN1	7094	TLN1	talin 1 [Source:HGNC Symbol;Acc:11845]										24
TMEFF2	23671	TMEFF2	transmembrane protein with EGF-like and two follistatin-like domains 2 [Source:HGNC Symbol;Acc:11867]									138
TMEM165	55858	TMEM165	transmembrane protein 165 [Source:HGNC Symbol;Acc:30760]											X
TMEM5	10329	TMEM5	transmembrane protein 5 [Source:HGNC Symbol;Acc:13530]											X
TMF1	7110	TMF1	TATA element modulatory factor 1 [Source:HGNC Symbol;Acc:11870]			X
TMPRSS2	7113	TMPRSS2	transmembrane protease, serine 2 [Source:HGNC Symbol;Acc:11876]						X		47	5
TNFRSF11B	4982	TNFRSF11B	tumor necrosis factor receptor superfamily, member 11b [Source:HGNC Symbol;Acc:11909]									124
TOP2A	7153	TOP2A	topoisomerase (DNA) II alpha 170kDa [Source:HGNC Symbol;Acc:11989]				X
TOP2B	7155	TOP2B	topoisomerase (DNA) II beta 180kDa [Source:HGNC Symbol;Acc:11990]		X
TOPBP1	11073	TOPBP1	topoisomerase (DNA) II binding protein 1 [Source:HGNC Symbol;Acc:17008]	X	X
TOPORS	10210	TOPORS	topoisomerase I binding, arginine/serine-rich, E3 ubiquitin protein ligase [Source:HGNC Symbol;Acc:21653]		X
TP53	7157	TP53	tumor protein p53 [Source:HGNC Symbol;Acc:11998]	X			X	X	X			16
TP53BP1	7158	TP53BP1	tumor protein p53 binding protein 1 [Source:HGNC Symbol;Acc:11999]	X			X
TREX1	11277	TREX1	three prime repair exonuclease 1 [Source:HGNC Symbol;Acc:12269]	X
TREX2	11219	TREX2	three prime repair exonuclease 2 [Source:HGNC Symbol;Acc:12270]	X
TRIM24	8805	TRIM24	tripartite motif containing 24 [Source:HGNC Symbol;Acc:11812]			X
TRIP4	9325	TRIP4	thyroid hormone receptor interactor 4 [Source:HGNC Symbol;Acc:12310]			X
TRPC6	7225	TRPC6	transient receptor potential cation channel, subfamily C, member 6 [Source:HGNC Symbol;Acc:12338]									91
TRPM8	79054	TRPM8	transient receptor potential cation channel, subfamily M, member 8 [Source:HGNC Symbol;Acc:17961]									71
TSC1	7248	TSC1	tuberous sclerosis 1 [Source:HGNC Symbol;Acc:12362]						X
TSC2	7249	TSC2	tuberous sclerosis 2 [Source:HGNC Symbol;Acc:12363]						X
TSC22D3	1831	TSC22D3	TSC22 domain family, member 3 [Source:HGNC Symbol;Acc:3051]										48
TSG101	7251	TSG101	tumor susceptibility 101 [Source:HGNC Symbol;Acc:15971]			X
TTDN1	136647	MPLKIP	M-phase specific PLK1 interacting protein [Source:HGNC Symbol;Acc:16002]	X
TUBA4A	7277	TUBA4A	tubulin, alpha 4a [Source:HGNC Symbol;Acc:12407]				X
TUBB	203068	TUBB	tubulin, beta class I [Source:HGNC Symbol;Acc:20778]				X
TUBG1	7283	TUBG1	tubulin, gamma 1 [Source:HGNC Symbol;Acc:12417]				X
TUSC3	7991	TUSC3	tumor suppressor candidate 3 [Source:HGNC Symbol;Acc:30242]								24			X
UBB	7314	UBB	ubiquitin B [Source:HGNC Symbol;Acc:12463]		X		X
UBE2A	7319	UBE2A	ubiquitin-conjugating enzyme E2A [Source:HGNC Symbol;Acc:12472]	X	X
UBE2B	7320	UBE2B	ubiquitin-conjugating enzyme E2B [Source:HGNC Symbol;Acc:12473]	X	X
UBE2D2	7322	UBE2D2	ubiquitin-conjugating enzyme E2D 2 [Source:HGNC Symbol;Acc:12475]		X
UBE2D3	7323	UBE2D3	ubiquitin-conjugating enzyme E2D 3 [Source:HGNC Symbol;Acc:12476]		X		X
UBE2I	7329	UBE2I	ubiquitin-conjugating enzyme E2I [Source:HGNC Symbol;Acc:12485]			X
UBE2L3	7332	UBE2L3	ubiquitin-conjugating enzyme E2L 3 [Source:HGNC Symbol;Acc:12488]		X		X
UBE2N	7334	UBE2N	ubiquitin-conjugating enzyme E2N [Source:HGNC Symbol;Acc:12492]	X	X
UBE2V1	7335	UBE2V1	ubiquitin-conjugating enzyme E2 variant 1 [Source:HGNC Symbol;Acc:12494]		X
UBE2V2	7336	UBE2V2	ubiquitin-conjugating enzyme E2 variant 2 [Source:HGNC Symbol;Acc:12495]	X	X
UBE3A	7337	UBE3A	ubiquitin protein ligase E3A [Source:HGNC Symbol;Acc:12496]			X
UCP2	7351	UCP2	uncoupling protein 2 (mitochondrial, proton carrier) [Source:HGNC Symbol;Acc:12518]										34
UGT2B10	7365	UGT2B10	UDP glucuronosyltransferase 2 family, polypeptide B10 [Source:HGNC Symbol;Acc:12544]									99
UGT2B11	10720	UGT2B11	UDP glucuronosyltransferase 2 family, polypeptide B11 [Source:HGNC Symbol;Acc:12545]									90
UGT2B15	7366	UGT2B15	UDP glucuronosyltransferase 2 family, polypeptide B15 [Source:HGNC Symbol;Acc:12546]							X		77
UGT2B17	7367	UGT2B17	UDP glucuronosyltransferase 2 family, polypeptide B17 [Source:HGNC Symbol;Acc:12547]							X		78
UGT2B28	54490	UGT2B28	UDP glucuronosyltransferase 2 family, polypeptide B28 [Source:HGNC Symbol;Acc:13479]							X
UGT2B4	7363	UGT2B4	UDP glucuronosyltransferase 2 family, polypeptide B4 [Source:HGNC Symbol;Acc:12553]							X
UGT2B7	7364	UGT2B7	UDP glucuronosyltransferase 2 family, polypeptide B7 [Source:HGNC Symbol;Acc:12554]							X
UNG	7374	UNG	uracil-DNA glycosylase [Source:HGNC Symbol;Acc:12572]	X	X
UPF1	5976	UPF1	UPF1 regulator of nonsense transcripts homolog (yeast) [Source:HGNC Symbol;Acc:9962]		X
USF2	7392	USF2	upstream transcription factor 2, c-fos interacting [Source:HGNC Symbol;Acc:12594]				X
USP1	7398	USP1	ubiquitin specific peptidase 1 [Source:HGNC Symbol;Acc:12607]		X
UVRAG	7405	UVRAG	UV radiation resistance associated [Source:HGNC Symbol;Acc:12640]		X
UVSSA	57654	UVSSA	UV-stimulated scaffold protein A [Source:HGNC Symbol;Acc:29304]	X
UXT	8409	UXT	ubiquitously-expressed, prefoldin-like chaperone [Source:HGNC Symbol;Acc:12641]			X
VAV1	7409	VAV1	vav 1 guanine nucleotide exchange factor [Source:HGNC Symbol;Acc:12657]										31
VCP	7415	VCP	valosin containing protein [Source:HGNC Symbol;Acc:12666]		X		X
VDR	7421	VDR	vitamin D (1,25- dihydroxyvitamin D3) receptor [Source:HGNC Symbol;Acc:12679]									47
VEGFA	7422	VEGFA	vascular endothelial growth factor A [Source:HGNC Symbol;Acc:12680]									89
VHL	7428	VHL	von Hippel-Lindau tumor suppressor, E3 ubiquitin protein ligase [Source:HGNC Symbol;Acc:12687]						X
WDR33	55339	WDR33	WD repeat domain 33 [Source:HGNC Symbol;Acc:25651]		X
WIPI1	55062	WIPI1	WD repeat domain, phosphoinositide interacting 1 [Source:HGNC Symbol;Acc:25471]			X
WRN	7486	WRN	Werner syndrome, RecQ helicase-like [Source:HGNC Symbol;Acc:12791]	X	X
WT1	7490	WT1	Wilms tumor 1 [Source:HGNC Symbol;Acc:12796]						X
XAB2	56949	XAB2	XPA binding protein 2 [Source:HGNC Symbol;Acc:14089]	X	X
XPA	7507	XPA	xeroderma pigmentosum, complementation group A [Source:HGNC Symbol;Acc:12814]	X
XPC	7508	XPC	xeroderma pigmentosum, complementation group C [Source:HGNC Symbol;Acc:12816]	X	X
XPO1	7514	XPO1	exportin 1 (CRM1 homolog, yeast) [Source:HGNC Symbol;Acc:12825]						X
XPR1	9213	XPR1	xenotropic and polytropic retrovirus receptor 1 [Source:HGNC Symbol;Acc:12827]									121
XRCC1	7515	XRCC1	X-ray repair complementing defective repair in Chinese hamster cells 1 [Source:HGNC Symbol;Acc:12828]	X			X
XRCC2	7516	XRCC2	X-ray repair complementing defective repair in Chinese hamster cells 2 [Source:HGNC Symbol;Acc:12829]	X
XRCC3	7517	XRCC3	X-ray repair complementing defective repair in Chinese hamster cells 3 [Source:HGNC Symbol;Acc:12830]	X
XRCC4	7518	XRCC4	X-ray repair complementing defective repair in Chinese hamster cells 4 [Source:HGNC Symbol;Acc:12831]	X	X
XRCC5	7520	XRCC5	X-ray repair complementing defective repair in Chinese hamster cells 5 (double-strand-break rejoining) [Source:HGNC Symbol;Acc:12833]	X	X	X
XRCC6	2547	XRCC6	X-ray repair complementing defective repair in Chinese hamster cells 6 [Source:HGNC Symbol;Acc:4055]	X	X	X
XRCC6BP1	91419	XRCC6BP1	XRCC6 binding protein 1 [Source:HGNC Symbol;Acc:29452]		X
XYLT1	64131	XYLT1	xylosyltransferase I [Source:HGNC Symbol;Acc:15516]											X
YY1	7528	YY1	YY1 transcription factor [Source:HGNC Symbol;Acc:12856]				X
ZAP70	7535	ZAP70	zeta-chain (TCR) associated protein kinase 70kDa [Source:HGNC Symbol;Acc:12858]										7
ZFHX3	463	ZFHX3	zinc finger homeobox 3 [Source:HGNC Symbol;Acc:777]					X			7
ZMIZ1	57178	ZMIZ1	zinc finger, MIZ-type containing 1 [Source:HGNC Symbol;Acc:16493]			X
ZNF135	7694	ZNF135	zinc finger protein 135 [Source:HGNC Symbol;Acc:12919]									8
ZNF350	59348	ZNF350	zinc finger protein 350 [Source:HGNC Symbol;Acc:16656]				X
ZNF595	152687	ZNF595	zinc finger protein 595 [Source:HGNC Symbol;Acc:27196]					X

## Sheet: Sheet3
Entered	Human Symbol	Gene ID
APTX	APTX (aprataxin)	54840
EFCAB6	EFCAB6 (EF-hand calcium binding domain 6)	64800
BRCA1	BRCA1 (breast cancer 1, early onset)	672
TSC1	TSC1 (tuberous sclerosis 1)	7248
NEIL3	NEIL3 (nei endonuclease VIII-like 3 (E. coli))	55247
CYP1B1	CYP1B1 (cytochrome P450, family 1, subfamily B, polypeptide 1)	1545
PAPSS2	PAPSS2 (3'-phosphoadenosine 5'-phosphosulfate synthase 2)	9060
BGLAP	BGLAP (bone gamma-carboxyglutamate (gla) protein)	632
FANCL	FANCL (Fanconi anemia, complementation group L)	55120
MSH3	MSH3 (mutS homolog 3)	4437
ATP6V0A2	ATP6V0A2 (ATPase, H+ transporting, lysosomal V0 subunit a2)	23545
RAD54L2	RAD54L2 (RAD54-like 2 (S. cerevisiae))	23132
NRIP1	NRIP1 (nuclear receptor interacting protein 1)	8204
MBD5	MBD5 (methyl-CpG binding domain protein 5)	55777
SVIL	SVIL (supervillin)	6840
CTBP1	CTBP1 (C-terminal binding protein 1)	1487
SCN11A	SCN11A (sodium channel, voltage-gated, type XI, alpha subunit)	11280
ALG6	ALG6 (ALG6, alpha-1,3-glucosyltransferase)	29929
HSD3B1	HSD3B1 (hydroxy-delta-5-steroid dehydrogenase, 3 beta- and steroid delta-isomerase 1)	3283
FBXW7	FBXW7 (F-box and WD repeat domain containing 7, E3 ubiquitin protein ligase)	55294
CRISP3	CRISP3 (cysteine-rich secretory protein 3)	10321
PALB2	PALB2 (partner and localizer of BRCA2)	79728
FANCA	FANCA (Fanconi anemia, complementation group A)	2175
BLM	BLM (Bloom syndrome, RecQ helicase-like)	641
TGIF1	TGIF1 (TGFB-induced factor homeobox 1)	7050
KDR	KDR (kinase insert domain receptor (a type III receptor tyrosine kinase))	3791
ELAC2	ELAC2 (elaC ribonuclease Z 2)	60528
MYH14	MYH14 (myosin, heavy chain 14, non-muscle)	79784
ALG13	ALG13 (ALG13, UDP-N-acetylglucosaminyltransferase subunit)	79868
TLN1	TLN1 (talin 1)	7094
PIAS3	PIAS3 (protein inhibitor of activated STAT, 3)	10401
AKR1C1	AKR1C1 (aldo-keto reductase family 1, member C1)	1645
ACACA	ACACA (acetyl-CoA carboxylase alpha)	31
HDAC9	HDAC9 (histone deacetylase 9)	9734
TP53BP1	TP53BP1 (tumor protein p53 binding protein 1)	7158
MGAT2	MGAT2 (mannosyl (alpha-1,6-)-glycoprotein beta-1,2-N-acetylglucosaminyltransferase)	4247
IDE	IDE (insulin-degrading enzyme)	3416
NCOR2	NCOR2 (nuclear receptor corepressor 2)	9612
GSTA1	GSTA1 (glutathione S-transferase alpha 1)	2938
UBE2V2	UBE2V2 (ubiquitin-conjugating enzyme E2 variant 2)	7336
ASXL1	ASXL1 (additional sex combs like transcriptional regulator 1)	171023
SP1	SP1 (Sp1 transcription factor)	6667
B3GAT3	B3GAT3 (beta-1,3-glucuronyltransferase 3)	26229
DOLK	DOLK (dolichol kinase)	22845
FLT3	FLT3 (fms-related tyrosine kinase 3)	2322
SULT1E1	SULT1E1 (sulfotransferase family 1E, estrogen-preferring, member 1)	6783
NOTCH2	NOTCH2 (notch 2)	4853
RAD51D	RAD51D (RAD51 paralog D)	5892
RNASEL	RNASEL (ribonuclease L (2',5'-oligoisoadenylate synthetase-dependent))	6041
GGN	GGN (gametogenetin)	199720
Ignored
