# Supplementary material for: Systematic evaluation of underlying defects in DNA repair as an approach to case-only assessment of familial prostate cancer
Source: Oncotarget. 2015 Oct 14;6(37):39614–33. doi: 10.18632/oncotarget.5554 (PMC4741850; doi:10.18632/oncotarget.5554)
Supplement: Supplementary file 3 [file oncotarget-06-39614-s003.xls]

## Sheet: Nicolas et al., Supp Table 2
In silico predictors scores for the variants detected in the 12 patients
			coverage	Q-score				PolyPhen-2		N vs non-N	SIFT		N vs non-N	PROVEAN		N vs non-N	MutationAssessor			MutationTaster		N vs non-N	Total score		SPLICE DISTANCE
	INPUT	GENE_NAME			POS	RESIDUE_REF	RESIDUE_ALT	score	prediction		score	prediction		score	prediction		score	prediction		score	prediction
#1	9,32989766,G,A	APTX	5/16	74	56	R	*	NA	NA		NA	NA		NA	NA		NA	NA		1	disease_causing_automatic	X	NA
#2	1,156212872,T,A	BGLAP	7/11	90	74	C	*	NA	NA		NA	NA		NA	NA		NA	NA		1	disease_causing	X	NA
#3	18,3452067,G,A	TGIF1	17/35	133	30	W	*	NA	NA		NA	NA		NA	NA		NA	NA		1	disease_causing_automatic	X	NA
#4	17,35564593,G,A	ACACA	13/28	135	1277	R	W	0.999	probably damaging	X	0.002	Damaging	X	-4.33	Deleterious	X	2.135	medium	X	1	disease_causing	X	5
#5	12,124209215,G,T	ATP6V0A2	8/17	122	103	K	N	0.915	possibly damaging	X	0.001	Damaging	X	-3.18	Deleterious	X	2.335	medium	X	0.999992	disease_causing	X	5
#6	12,53565683,T,A	CSAD	7/16	63	234	D	V	1	probably damaging	X	0	Damaging	X	-8.22	Deleterious	X	3.84	high	X	1	disease_causing	X	5
#7	2,38301879,T,A	CYP1B1	16/32	133	218	D	V	0.939	possibly damaging	X	0	Damaging	X	-7.54	Deleterious	X	3.715	high	X	1	disease_causing	X	5
#8	17,12901781,A,C	ELAC2	11/21	131	490	S	A	1	probably damaging	X	0	Damaging	X	-2.89	Deleterious	X	2.06	medium	X	1	disease_causing	X	5
#9	13,28592620,T,C	FLT3	7/26	72	842	Y	C	1	probably damaging	X	0	Damaging	X	-8.17	Deleterious	X	2.535	medium	X	1	disease_causing	X	5
#10	10,94297192,C,T	IDE	15/30	167	72	G	S	0.999	probably damaging	X	0.031	Damaging	X	-2.81	Deleterious	X	0.95	low		1	disease_causing	X	5
#11	10,94274700,A,G	IDE	21/49	176	254	M	T	1	probably damaging	X	0	Damaging	X	-5.91	Deleterious	X	3.625	high	X	1	disease_causing	X	5
#12	14,50088465,T,G	MGAT2	15/27	172	166	I	S	0.998	probably damaging	X	0.001	Damaging	X	-4.81	Deleterious	X	2.565	medium	X	0.999977	disease_causing	X	5
#13	5,80109533,T,C	MSH3	5/14	85	929	I	T	0.734	possibly damaging	X	0.002	Damaging	X	-3.32	Deleterious	X	2.21	medium	X	0.999177	disease_causing	X	5
#14	10,89503283,C,T	PAPSS2	10/20	120	459	P	L	1	probably damaging	X	0	Damaging	X	-9.59	Deleterious	X	3.955	high	X	1	disease_causing	X	5
#15	10,29784026,A,G	SVIL	7/21	35	1250	L	P	0.995	probably damaging	X	0.033	Damaging	X	-2.57	Deleterious	X	2.095	medium	X	1	disease_causing	X	5
#16	20,31021718,C,T	ASXL1	4/11	62	573	R	W	1	probably damaging	X	0	Damaging	X	-5.46	Deleterious	X	1.1	low		1	disease_causing	X	4
#17	4,1206089,G,A	CTBP1	25/62	174	421	P	L	0.983	probably damaging	X	0.001	Damaging	X	-4.11	Deleterious	X	1.59	low		1	disease_causing	X	4
#18	6,52657698,C,T	GSTA1	12/31	122	168	E	K	0.997	probably damaging	X	0.008	Damaging	X	-3.81	Deleterious	X	2.315	medium	X	0.972657	disease_causing		4
#19	1,120478125,A,C	NOTCH2	10/15	126	1209	F	V	0.939	possibly damaging	X	0.063	Tolerated		-4.66	Deleterious	X	3.325	medium	X	1	disease_causing	X	4
#20	21,16340242,T,C	NRIP1	8/16	68	91	E	G	0.724	possibly damaging	X	0.005	Damaging	X	-5	Deleterious	X	1.445	low		0.999924	disease_causing	X	4
#21	3,51673972,A,T	RAD54L2	8/16	120	730	I	F	0.933	possibly damaging	X	0.002	Damaging	X	-2.71	Deleterious	X	1.88	low		0.999992	disease_causing	X	4
#22	4,186067970,G,A	SLC25A4	15/24	128	248	D	N	0.084	benign		0.034	Damaging	X	-3.6	Deleterious	X	2.365	medium	X	1	disease_causing	X	4
#23	4,70723282,C,G	SULT1E1	16/41	150	27	W	C	1	probably damaging	X	0.009	Damaging	X	-10.4	Deleterious	X	0	neutral		0.999995	disease_causing	X	4
#24	9,35707745,G,C	TLN1	19/26	116	1539	L	V	0.873	possibly damaging	X	0.125	Tolerated		-2.54	Deleterious	X	2.265	medium	X	1	disease_causing	X	4
#25	8,48973252,G,A	UBE2V2	23/46	222	101	R	Q	0.011	benign		0.036	Damaging	X	-2.69	Deleterious	X	2.91	medium	X	1	disease_causing	X	4
#26	10,5014484,C,A	AKR1C1	36/84	210	221	S	Y				0	Damaging	X	-4.78	Deleterious	X	2.265	medium	X	1	polymorphism		3
#27	11,62388048,G,C	B3GAT3	8/11	79	60	R	G	0.841	possibly damaging	X	0.013	Damaging	X	-1.23	Neutral		1.39	low		0.999403	disease_causing	X	3
#28	7,18633593,A,G	HDAC9	12/21	159	202	Y	C	0.055	benign		0.006	Damaging	X	-5.11	Deleterious	X	1.19	low		0.996434	disease_causing	X	3
#29	4,55955969,C,T	KDR	14/33	139	1065	A	T	0.992	probably damaging	X	0.144	Tolerated		-3.16	Deleterious	X	0.11	neutral		1	disease_causing	X	3		canonical splicing site
#30	2,149226489,C,T	MBD5	23/39	194	326	A	V	0.998	probably damaging	X	0.002	Damaging	X	-0.26	Neutral		0.345	neutral		0.999999	disease_causing	X	3
#31	19,50766628,C,T	MYH14	13/28	133	882	A	V	0.99	probably damaging	X	0.145	Tolerated		-2.87	Deleterious	X	2.55	medium	X	0.999992	disease_causing	X	3
#32	12,124824917,C,T	NCOR2	8/24	96	1811	R	Q	0.997	probably damaging	X	0.004	Damaging	X	-2.93	Deleterious	X	1.495	low		0.884434	disease_causing		3
#33	4,178274801,T,G	NEIL3	33/81	225	460	F	C	0.995	probably damaging	X	0.003	Damaging	X	-1.33	Neutral		2.045	medium	X	0.619965	polymorphism		3
#34	21,16337279,C,A	NRIP1	14/35	145	1079	V	F	0.937	possibly damaging	X	0.018	Damaging	X	-2.93	Deleterious	X	0.755	neutral		0.960673	disease_causing		3
#35	1,145578236,C,T	PIAS3	21/36	189	67	R	W	1	probably damaging	X	0.001	Damaging	X	-3.38	Deleterious	X	1.7	low			disease_causing	X	3
#36	3,38888684,A,T	SCN11A	20/31	145	1626	F	Y	0.999	probably damaging	X	0	Damaging	X	-2.45	Neutral		1.715	low		0.999845	disease_causing	X	3
#37	12,53776449,G,C	SP1	8/11	134	240	G	R	0.997	probably damaging	X	0.001	Damaging	X	-1.39	Neutral		1.245	low		0.999854	disease_causing	X	3
#38	14,75515415,C,T	MLH3	9/22	108	315	C	Y	0.984	probably damaging	X	0.064	Tolerated		-3.77	Deleterious	X	1.79	low		0.811898	disease_causing		2
#39	3,53164370,G,C	RFT1	28/83	138	16	S	C	0.998	probably damaging	X	0.016	Damaging	X	-0.57	Neutral		1.59	low		0.976751	disease_causing	X	2
#40	19,4431952,T,C	CHAF1A	10/17	125	651	C	R	0.988	probably damaging	X	0.094	Tolerated		-1.94	Neutral		1.79	low		1	disease_causing	X	2
#41	6,49700908,G,A	CRISP3	12/21	140	205	A	V	0.317	benign		0.059	Tolerated		-2.74	Deleterious	X	2.085	medium	X	0.998928	polymorphism		2		canonical splicing site
#42	5,39377381,C,T	DAB2	32/70	250	503	G	D	0.611	possibly damaging	X	0.035	Damaging	X	-1.25	Neutral		1.39	low		0.998337	polymorphism		2
#43	3,10074633,C,T	FANCD2	21/38	213	61	T	M	0.998	probably damaging	X	0.084	Tolerated		-1.82	Neutral		1.95	medium	X	0.996427	polymorphism		2
#44	3,12626110,T,C	RAF1	18/37	178	637	N	S	0.428	benign		0.058	Tolerated		-1.95	Neutral		2.015	medium	X	1	disease_causing	X	2
#45	3,4358526,G,A	SETMAR	8/22	105	551	G	S	0.998	probably damaging	X	0.009	Damaging	X	-1.62	Neutral		0.63	neutral		0.999547	polymorphism		2
#46	16,3658479,C,T	SLX4	25/50	220	163	G	S	1	probably damaging	X	0.031	Damaging	X	-1.47	Neutral		0.69	neutral		0.716543	polymorphism		2
#47	16,731512,A,C	STUB1	8/11	82	145	K	Q	0.797	possibly damaging	X	0.192	Tolerated		-2.34	Neutral		1.845	low		1	disease_causing	X	2
#48	22,21975872,G,C	UBE2L3	45/107	288	185	E	Q	0.987	probably damaging	X	0.068	Tolerated		-2.26	Neutral		1.885	low		1	disease_causing	X	2
#49	14,75514266,T,C	MLH3	13/29	147	698	Q	R	0.146	benign		0.239	Tolerated		-1.08	Neutral		2.075	medium	X	0.811898	disease_causing		1
#50	8,71053571,G,A	NCOA2	14/21	124	959	S	L	0.18	benign		0.073	Tolerated		-2.2	Neutral		2.39	medium	X	0.928207	disease_causing		1
#51	12,124829179,C,T	NCOR2	23/51	164	1567	V	M	1	probably damaging	X	0.691	Tolerated		-0.85	Neutral		0.85	low		0.810164	disease_causing		1
#52	10,43600544,C,G	RET	9/35	71	257	P	R	0.683	possibly damaging	X	0.06	Tolerated		-0.29	Neutral		1.5	low		0.879334	disease_causing		1
#53	1,63876815,A,G	ALG6	17/29	172	167	I	V	0.019	benign		0.098	Tolerated		-0.06	Neutral					1	disease_causing	X	1		canonical splicing site
#54	13,40229870,G,C	COG6	12/27	107	34	E	Q	0.001	benign		0.031	Damaging	X	-0.41	Neutral		1.32	low		0.936892	polymorphism		1
#55	9,124535566,C,T	DAB2IP	13/94	93	920	P	L	0.941	possibly damaging	X	0.143	Tolerated		-1.13	Neutral		1.79	low		0.99996	disease_causing	X	1
#56	10,14968847,T,C	DCLRE1C	9/28	87	323	S	G	0.147	benign		0.039	Damaging	X	-2.3	Neutral		1.845	low		0.634495	polymorphism		1
#57	17,29645590,T,C	EVI2A	16/36	168	171	I	V	0.905	possibly damaging	X	0.104	Tolerated		-0.75	Neutral		1.645	low		0.912392	disease_causing		1
#58	2,105984136,C,T	FHL2	8/15	116	241	R	H	0.007	benign		0.237	Tolerated		0.39	Neutral		0.575	neutral		0.999993	disease_causing	X	1
#59	13,28578221,G,A	FLT3	18/31	167	987	L	F	0.681	possibly damaging	X	0.189	Tolerated		-0.81	Neutral		0.345	neutral		1	polymorphism		1
#60	19,38877364,C,T	GGN	7/13	73	180	E	K	0.341	benign		0.015	Damaging	X	-1.17	Neutral		0.345	neutral		1	polymorphism		1
#61	1,120469147,T,C	NOTCH2	36/68	273	1327	D	G	0.101	benign		0.411	Tolerated		-0.83	Neutral		-0.33	neutral		0.63999	disease_causing	X	1
#62	11,3819108,G,C	PGAP2	9/21	84	12	G	A				0	Damaging	X	0.04	Neutral		0	neutral		2	polymorphism		1
#63	14,77786793,C,G	POMT2	10/32	87	78	E	Q	0.007	benign		0.281	Tolerated		-1.3	Neutral		0.56	neutral		0.997161	disease_causing	X	1
#64	14,77769194,T,G	POMT2	10/24	114	214	N	H	0.002	benign		0.786	Tolerated		0.69	Neutral		-0.86	neutral		0.999625	disease_causing	X	1
#65	9,80923459,G,T	PSAT1	13/24	148	234	A	S	0.01	benign		0.057	Tolerated		-2.08	Neutral		1.405	low		0.999999	disease_causing	X	1
#66	6,146275999,G,T	SHPRH	15/21	127	154	H	N	0	benign		0.298	Tolerated		-0.19	Neutral		1.845	low		0.990766	disease_causing	X	1
#67	19,52468527,T,G	ZNF350	23/23	66	393	Q	H	0.059	benign		0.058	Tolerated		-3.84	Deleterious	X	1.755	low		0.999981	polymorphism		1
#68	10,5014483,T,A	AKR1C1	35/82	216	221	S	T				0.346	Tolerated		-0.81	Neutral		1.53	low		1	polymorphism		0
#69	1,150551649,T,C	MCL1	5/11	68	120	M	V	0	benign		0.183	Tolerated		-0.21	Neutral		0.255	neutral		0.999313	polymorphism		0
#70	2,234894345,C,G	TRPM8	5/12	49	925	D	E	0.165	benign		0.431	Tolerated		-1.38	Neutral		0.84	low		0.999798	polymorphism		0
#71	16,68716208,G,A	CDH3	6/12	53	334	E	K	0.178	benign		0.458	Tolerated		-0.53	Neutral		1.39	low		1	polymorphism		0
#72	17,80043609,C,T	FASN	9/22	62	1291	D	N	0.006	benign		0.522	Tolerated		-0.75	Neutral		0.695	neutral		1	polymorphism		0
#73	X,7177621,A,G	STS	10/10	27	210	H	R	0	benign		0.648	Tolerated		0.45	Neutral		-1.065	neutral		1	polymorphism		0
#74	1,162741838,T,C	DDR2	11/28	111	510	V	A	0	benign		0.612	Tolerated		-0.35	Neutral		0.345	neutral		1	polymorphism		0
#75	2,138413196,C,A	THSD7B	15/23	135	1360	S	R	0.005	benign		0.504	Tolerated		-1.08	Neutral		1.79	low		1	polymorphism		0
#76	4,156283212,C,T	MAP9	27/44	189	264	A	T	0.052	benign		0.593	Tolerated		0.03	Neutral		1.79	low		1	polymorphism		0
#77	9,35700005,T,C	TLN1	3/12	47	2245	N	S	0.001	benign		0.736	Tolerated		-0.46	Neutral		0	neutral		0.993083	polymorphism		0
#78	9,139391101,T,C	NOTCH1	11/18	127	2364	S	G	0	benign		0.329	Tolerated		-0.39	Neutral		0.345	neutral		0.825332	polymorphism		0
#79	10,50678884,T,G	ERCC6	9/17	130	1041	Q	P	0	benign		0.344	Tolerated		-0.95	Neutral		-0.55	neutral		1	polymorphism		0
#80	12,133263886,C,G	POLE	5/13	70	6	G	R	0	benign		0.222	Tolerated		-0.1	Neutral		1.1	low		0.999994	polymorphism		0
#81	22,50297593,C,T	ALG12	10/15	124	454	V	I	0.01	benign		1	Tolerated		-0.01	Neutral		0.145	neutral		1	polymorphism		0
#82	1,76269574,T,C	MSH4	13/26	154	135	W	R	0.003	benign		0.912	Tolerated		0.87	Neutral		0.625	neutral		0.987633	polymorphism		0
#83	4,70070215,A,C	UGT2B11	31/67	248	415	L	V	0.221	benign		0.395	Tolerated		-0.78	Neutral		0.74	neutral		1	polymorphism		0
#84	12,75892747,C,A	GLIPR1	19/32	181	264	L	I	0.02	benign		0.148	Tolerated		-0.56	Neutral		1.295	low		1	polymorphism		0
VARIANTS from INCIDENTAL FINDING-CANCER report
#1	16,23634293 C>T	PALB2			998	G	E	1	probably damaging	x	0.003	Damaging	x	-6.22	Deleterious	x	2.36	medium	x	0.999961	disease_causing	X	5
#2	15,91326099 C>T	BLM			868	P	L	0.729	possibly damaging	x	0.028	Damaging	x	-6.25	Deleterious	x	2.395	medium	X	NA	polymorphism_automatic		4
#3	17,41246481 T>C	BRCA1			356	Q	R	0.998	probably damaging	x	0.021	Damaging	x	-3.3	Deleterious	x	3.635	high	X	0.978178	polymorphism		4
#4	16,89815152 G>A	FANCA			1088	S	F	0.933	probably damaging	x	0.016	Damaging	x	-2.7	Deleterious	x	2.19	medium	X	1	polymorphism		4
#5	17,33430313 T>C	RAD51D			223	E	G	0.973	probably damaging	x	0.011	Damaging	x	-3.57	Deleterious	x	1.665	low		0.999951	disease_causing	x	4
#6	1,182555767 C>T	RNASEL			59	G	S	1	probably damaging	x	0.014	Damaging	x	-2.72	Deleterious	x	2.515	medium	x	0.828143	disease_causing		4
#7	9,135779052 G>A	TSC1			732	H	Y	0.995	probably damaging	x	0.008	Damaging	x	-2.94	Deleterious	x	0.695	neutral		0.998816	disease_causing_automatic	X	4
