# Supplementary material for: Systematic evaluation of underlying defects in DNA repair as an approach to case-only assessment of familial prostate cancer
Source: Oncotarget. 2015 Oct 14;6(37):39614–33. doi: 10.18632/oncotarget.5554 (PMC4741850; doi:10.18632/oncotarget.5554)
Supplement: Supplementary file 4 [file oncotarget-06-39614-s004.xls]

## Sheet: Nicolas et al. Supp Table 3
In silico predictors scores for the indels variants detected in the 12 patients
the variants in bold were validated by Sanger sequencing
					PROVEAN			MUTATIONTASTER		SIFT- Indel
INPUT	GENE_NAME	POS	RESIDUE_REF	RESIDUE_ALT	TYPE	SCORE	PREDICTION (cutoff=-2.5)						classification path	rule for classification
9,131709581,A,AT	DOLK	1	M		Insertion	NA	NA	disease_causing	1
X,110973633,TGAA,T	ALG13	794	E	.	Deletion	-5.72	Deleterious	disease_causing	0.982289	GRYHEeYLYRA->GRYHEYLYRA	damaging	0.826	3N_CP3	indel residue in a repeat
1,120056817,T,TGCA	HSD3B1	226	V	VH	Insertion	-8.81	Deleterious	disease_causing	0.541671	TVNPVYVGNV->TVNPVhYVGNV	damaging	0.894	3N_CP10	indel not in a disordered region
15,43762077,TGGGATA,T	TP53BP1	454	PI	.	Deletion	-7.52	Deleterious	polymorphism	0.90927	PGSLPipSQPQF->PGSLPSQPQF	neutral	0.918	3N_CP4
2,233243528,ATGC,A	ALPP	7	L	.	Deletion	-0.07	Neutral	polymorphism	0.99996	LLLLLlGLRLQ->LLLLLGLRLQ	neutral	0.696	3N_CP1
14,93397758,AGAG,A	CHGA	172	E	.	Deletion	0.37	Neutral	polymorphism	0.999999	EEEEEeATNTH->EEEEEATNTH	damaging	0.943	3N_CP7	indel residue in a repeat region and in a disordered region
11,47237894,CAGA,C	DDB2	46	R	.	Deletion	-1.94	Neutral	disease_causing	0.952724	SGPSRrCDSDC->SGPSRCDSDC	damaging	0.826	3N_CP3	indel residue in a repeat
4,153332604,TCTC,T	FBXW7	116	E	.	Deletion	-0.42	Neutral	disease_causing	0.999987	DEEEEeMDQES->DEEEEMDQES	damaging	0.667	3N_CP2	indel residue in a repeat region and in a disordered region, conservation score of the DNA base to the left of the allelle >0.301
19,38877458,G,GGGC	GGN	147	P	PP	Insertion	0.75	Neutral	polymorphism	1	PPPPPRQLSV->PPPPPpRQLSV	neutral	0.696	3N_CP1
17,36508662,G,GAGC	SOCS7	179	E	EQ	Insertion	1.22	Neutral	polymorphism	1	QQQQQPPPPP->QQQQQqPPPPP	damaging	0.667	3N_CP2
8,73921283,CGAG,C	TERF1	55	E	.	Deletion	0.13	Neutral	polymorphism	1	EEEEEeDAGLV->EEEEEDAGLV	no score
