# Supplementary material for: Systematic evaluation of underlying defects in DNA repair as an approach to case-only assessment of familial prostate cancer
Source: Oncotarget. 2015 Oct 14;6(37):39614–33. doi: 10.18632/oncotarget.5554 (PMC4741850; doi:10.18632/oncotarget.5554)
Supplement: Supplementary file 5 [file oncotarget-06-39614-s005.xls]

## Sheet: Nicolas et al., Supp Table 4
Patient ID	Variant DNA level	Gene	Variant cDNA level	Variant protein level	Variant class	Non neutral scores	Representation in ExAC								Representation in ITMI genomes
							European non-Finnish				General population				White non Hispanic
							Allele count	Allele number	Homozygous	Frequency	Allele count	Allele number	Homozygous	Frequency	Allele count	Allele number	Frequency
112940	9:32989766 G/A (rs201912053)	APTX	NM_001195249.1:c.124C>T	NP_001182178.1 p.R56X	Stop gain	5*	0	66736	0	0	3	121406	0	2.471e-05	-	-	-
	17:41246481 T>C (rs1799950)	BRCA1	NM_007294.3:c.1067A>G	NP_009225.1 p.Q356R	Missense	4	4198	66734	139	0.06291	5350	121396	176	0.04407	74	1248	0.059295
	4:178274801 T/G (rs145637230)	NEIL3	NM_018248.2:c.1379T>G	NP_060718.2 p.F460C	Missense	3	10	66730	0	0.0001499	10	121400	0	8.237e-05	-	-	-
117197	22:43933284 CCT/C (rs149931639)	EFCAB6	NM_022785.3:c.4019_4020del	NP_073622.2 p.Q1340Rfs*43	Frameshift	5*	606	66684	5	0.009088	850	121330	6	0.007006	10	1244	0.00804
	2:38301879 T/A (rs724549383)	CYP1B1	NM_000104.3:c.653A>T	NP_000095.2 p.D218V	Missense	5	15	41314	0	0.0003631	15	75136	0	0.0001996	-	-	-
	10:89503283 C/T	PAPSS2	NM_004670.3:c.1361C>T	NP_004661.2 p.P454L	Missense	5	0	66732	0	0	2	121362	0	1.648e-05	-	-	-
	17:41246481 T>C (rs1799950)	BRCA1	NM_007294.3:c.1067A>G	NP_009225.1 p.Q356R	Missense	4	4198	66734	139	0.06291	5350	121396	176	0.04407	74	1248	0.059295
	9:135779052 G>A (rs118203657)	TSC1	NM_000368.4:c.2194C>T	NP_000359.1 p.H732Y	Missense	4	350	66706	3	0.005247	469	121352	3	0.003865	6	1248	0.004808
117939	1:156212872 T/A (rs1443227492)	BGLAP	NM_199173.3:c.222T>A	NP_954642.1 p.C74X	Stop gain	5*	8	66696	0	0.0001199	8	121346	0	6.593e-05	-	-	-
	2:58386928 G/GTAAT	FANCL	NM_018062.3:c.1096_1099dup	NP_060532.2 p.T367Nfs*13	Frameshift	5*	232	65648	1	0.003534	343	119074	1	0.002881	6	1246	0.004815
	5:80109533 T/C	MSH3	NM_002439.2:c.2786T>C	NP_002430.2 p.I929T	Missense	5	0	66740	0	0	4	121404	0	3.295e-05	-	-	-
	12:124209215 G>T (rs144499089)	ATP6V0A2	NM_012463.2:c.309G>T	NP_036595.2 p.K103N	Missense	5	15	66734	0	0.0002248	15	121406	0	0.0001236	1	1244	0.000804
	3:51673972 A/T	RAD54L2	NM_015106.2:c.2188A>T	NP_055921.2 p.I730F	Missense	4	-	-	-	-	-	-	-	-	-	-	-
	21:16340242 T/C	NRIP1	NM_003489.3:c.272A>G	NP_003480.2 p.E91G	Missense	4	-	-	-	-	-	-	-	-	-	-	-
	2:149226489 C/T	MBD5	NM_018328.3:c.977C>T	NP_060798.2 p.A326V	Missense	3	-	-	-	-	-	-	-	-	-	-	-
123136	4:1206089 G/A (rs199614101)	CTBP1	NM_001328.2:c.1262C>T	NP_001319.1 p.421L	Missense	4	28	14670	0	0.001909	29	27038	0	0.001073	-	-	-
	3:38888684 A/T	SCN11A	NM_014139.2:c.4877T>A	NP_054858.2 p.F1626Y	Missense	3	-	-	-	-	-	-	-	-	-	-	-
	1:63876815 A/G	ALG6	NM_013339.3:c.495-2A>G	Splice acceptor (-2)	Splice acceptor (-2)	-	-	-	-	-	-	-	-	-	-	-	-
	1:120056817 T/TGCA	HSD3B1	NM_000862.2:c.671_672insGCA	NP_000853.1 p.V224_Y225insH	Inframe insertion	-	2	66708	0	2.998e-05	2	121256	0	1.649e-05	-	-	-
	4:153332604 TCTC/T	FBXW7	NM_033632.3:c.349_351del	NP_361014.1 p.E117del	Inframe deletion	-	35	66114	0	0.0005294	68	119732	0	0.0005679	-	-	-
124604	6:49700908 G/A	CRISP3	NM_006061.1:c.521C>T	NP_006052.1 p.A197V	Missense, Splice donor (1)	2	0	66362	0	0	3	120386	0	2.492e-05	-	-	-
	16:23634293 C>T (rs45551636)	PALB2	NM_024675.3:c.2993G>A	NP_078951.2 p.G998E	Missense	5	1430	66736	16	0.02143	1917	121404	20	0.01579	26	1248	0.020833
	16:89815152 G>A (rs17233497)	FANCA	NM_000135.2:c.3263C>T	NP_000126.2 p.S1088F	Missense	4	4798	65430	180	0.07333	6039	118500	205	0.05096	100	1248	0.080128
	15:91326099 C>T (rs11852361)	BLM	NM_000057.2:c.2603C>T	NP_000048.1 p.P868L	Missense	4	4239	66162	150	0.06407	6732	120402	223	0.05591	69	1244	0.055466
124853	18:3452067 G/A (rs202123354)	TGIF1	NM_170695.2:c.90G>A	NP_733796.2 p.W30X	Stop gain	5*	33	66002	0	0.0005	40	120188	0	0.0003328	1	1248	0.000801
	4:55955969 C/T (rs56302315)	KDR	NM_002253.2:c.3193G>A	NP_002244.1 p.A1065T	Missense, Splice acceptor (1)	5	52	66726	0	0.0007793	54	121116	0	0.0004459	-	-	-
	17:12901781 A/C (rs149210630)	ELAC2	NM_018127.5:c.1468T>G	NP_060597.4 p.S490A	Missense	5	39	66734	1	0.0005844	40	121404	1	0.0003295	-	-	-
	19:50766628 C/T (rs202065396)	MYH14	NM_001145809.1:c.2645C>T	NP_001139281.1 p.A882V	Missense	3	23	27644	0	0.000832	26	50308	0	0.0005168	-	-	-
	X:110973633 TGAA/T	ALG13	NM_001099922.2:c.2383_2385del	NP_001093392.1 p.E795del	Inframe deletion	-	33	41558	0	0.0007941	33	76270	0	0.0004327	2	923	0.002167
	4:103747794 C/T	UBE2D3	NM_003340.4:c.-128-1G>A	Splice acceptor (-1)	Splice acceptor (-1)	-	-	-	-	-	-	-	-	-	-	-	-
125671	9:35707745 G/C (rs151033435)	TLN1	NM_006289.3:c.4615C>G	NP_006280.3 p.L1539V	Missense	4	13	66734	0	0.0001948	13	121404	0	0.0001071	1	1248	0.000801
	1:145578236 C/T (rs142217740)	PIAS3	NM_006099.3:c.199C>T	NP_006090.2 p.R67W	Missense	3	13	66740	0	0.0001948	15	121412	0	0.0001235	1	1248	0.000801
	10:5014483 T/A (rs146462860)	AKR1C1	NM_001353.5:c.661T>A	NP_001344.2 p.S221N	Missense	3	119	66712	0	0.001784	136	121298	0	0.001121	-	-	-
	10:5014484 C/A (rs140800505)	AKR1C1	NM_001353.5:c.662C>A				119	66712	0	0.001784	136	121298	0	0.001121	-	-	-
	11,47237894,CAGA,C	DDB2	NM_000107.2:c.139_141del	NP_000098.1 p.R47del	Inframe deletion	-	-	-	-	-	-	-	-	-	-	-	-
126002	17:35564593 G/A (rs144494055)	ACACA	NM_198837.1:c.3544C>T	NP_942134.1 p.R1182W	Missense	5	16	66612	0	0.0002402	18	121020	0	0.0001487	-	-	-
	7:18633593 A/G	HDAC9	NM_001204145.1:c.596A>G	NP_009225.1 p.Q356R	Missense	4	0	66702	0	0	10	120604	0	8.292e-05	-	-	-
	17:41246481 T>C (rs1799950)	BRCA1	NM_007294.3:c.1067A>G	NP_001191074.1 p.Y199C	Missense	3	4198	66734	139	0.06291	5350	121396	176	0.04407	74	1248	0.059295
129413	15:43762077 TGGGATA/T	TP53BP1	NM_001141979.1:c.1362_1367del	NP_002399.1 p.I160S	Inframe deletion	5	610	66402	4	0.009186	736	120666	6	0.006099	9	1244	0.007235
	14:50088465 T/G	MGAT2	NM_002408.3:c.479T>G	NP_009225.1 p.Q356R	Missense	4	-	-	-	-	-	-	-	-	-	-	-
	17:41246481 T>C (rs1799950)	BRCA1	NM_007294.3:c.1067A>G	NP_001135451.1 p.I455_P456del	Missense	-	4198	66734	139	0.06291	5350	121396	176	0.04407	74	1248	0.059295
129547	2:38298287 T/TGGTGGCATCA (rs72466463)	CYP1B1	NM_000104.3:c.1200_1209dup	NP_000095.2 p.T404Sfs*30	Frameshift	5*	***								-	-	-
	10:94297192 C/T	IDE	NM_004969.3:c.214G>A	NP_004960.2 p.G72S	Missense	5	8	66724	0	0.0001199	8	121394	0	6.59e-05	-	-	-
	12:124824917 C/T (rs199692449)	NCOR2	NM_001077261.3:c.5381G>A	NP_001070729.2 p.R1794Q	Missense	3	2	65378	0	3.059e-05	6	118892	0	5.047e-05	-	-	-
	21:16337279 C/A (rs140803495)	NRIP1	NM_003489.3:c.3235G>T	NP_003480.2 p.V1079F	Missense	3	44	66670	0	0.00066	55	121286	0	0.0004535	3	1248	0.002404
129748	16:23632788 TTTTC/T	PALB2	NM_024675.3:c.3004_3007del	NP_078951.2 p.E1002Tfs*4	Frameshift	5*	-	-	-	-	-	-	-	-	-	-	-
	6:52657698 C/T (rs148795539)	GSTA1	NM_145740.3:c.502G>A	NP_665683.1 p.E168K	Missense	4	1	66738	0	1.498e-05	2	121406	0	1.647e-05	-	-	-
	8:48973252 G/A	UBE2V2	NM_003350.2:c.302G>A	NP_003341.1 p.R101Q	Missense	4	1	65850	0	1.519e-05	1	117746	0	8.493e-06	-	-	-
	20:31021718 C/T (rs373685182)	ASXL1	NM_015338.4:c.1717C>T	NP_056153.2 p.R573W	Missense, Splice donor (3)	4	4	63434	0	6.306e-05	4	116486	0	3.434e-05	-	-	-
	12:53776449 G/C (rs200394677)	SP1	NM_138473.2:c.718G>C	NP_612482.2 p.G240R	Missense	3	26	66738	0	0.0003896	27	121404	0	0.0002224	2	1244	0.001608
	11:62388048 G>C	B3GAT3	NM_012200.2:c.178C>G	NP_036332.2 p.R60G	Missense	3	1	60290	0	1.659e-05	1	107806	0	9.276e-06	-	-	-
131534	9:131709581 A/AT	DOLK	NM_014908.3:c.1dup	NP_055723.1 p.M1?	Mutation in start codon	5*	823	63350	4	0.01299	937	116064	4	0.008073	16	1248	0.012821
	13:28592620 T/C	FLT3	NM_004119.2:c.2525A>G	NP_005411.1 p.Y842C	Missense	5	2	66710	0	2.998e-05	2	121358	0	1.648e-05	-	-	-
	10:94274700 A/G (rs200118524)	IDE	NM_004969.2:c.761T>C	NP_004960.2 p.M254T	Missense	5	11	66698	0	0.0001649	12	121356	0	9.888e-05	-	-	-
	4:70723282 C/G	SULT1E1	NM_005420.2:c.81G>C	NP_005411.1 p.W27C	Missense	4	-	-	-	-	-	-	-	-	-	-	-
	1:120478125 A/C (rs147223770)	NOTCH2	NM_001200001.1:c.3625T>G	NP_001186930.1 p.F1209V	Missense	4	306	66726	3	0.004586	403	121390	3	0.00332	1	1248	0.000801
	17:33430313 T>C (rs28363284)	RAD51D	NM_001142571.1:c.758A>G	NP_001136043.1 p.E223G	Missense	4	874	51128	7	0.01709	1036	90544	7	0.01144	24	1248	0.019231
	1:182555767 C>T (rs151296858)	RNASEL	NM_021133.3:c.175G>A	NP_066956.1 p.G59S	Missense	4	379	66514	1	0.005698	477	120822	2	0.003948	4	1242	0.003221
